# Supplementary material for: A novel adaptive-weight ensemble surrogate model base on distance and mixture error
Source: PLoS One. 2023 Oct 31;18(10):e0293318. doi: 10.1371/journal.pone.0293318 (PMC10617703; doi:10.1371/journal.pone.0293318)
Supplement: S1 Data — (ZIP) [file pone.0293318.s001.zip]

Archive with 86 entries (81 files):
- ackley.m
- alpha_dis.m
- alpha_dis.p
- BestPress.p
- BestPress_con.m
- BestPress_obj.m
- branin_fun.m
- dis.m
- dixonprice.m
- DT.csv
- epv.m
- epv.p
- error_cal.m
- exhaust_data.csv
- extended_rosenbrock.m
- Fig1_and_2.m
- hartman.m
- lambda_dis.p
- Main.m
- Main_exhaust.m
- Main_extended_rosenbrock.m
- mean_distance.p
- meta data for fig 1 and 2/
- meta data for fig 1 and 2/dis.m
- meta data for fig 1 and 2/Fig1_and_2.m
- meta data for fig 1 and 2/lambda_dis.p
- meta data for fig 1 and 2/mean_distance.p
- meta data for fig 7-11/
- meta data for fig 7-11/DT.csv
- meta data for fig 7-11/exhaust_data.csv
- meta data for fig 7-11/exhaust_PF1_132.mat
- meta data for fig 7-11/exhaust_PF1_264.mat
- meta data for fig 7-11/exhaust_PF1_66.mat
- meta data for fig 7-11/exhaust_PF2_132.mat
- meta data for fig 7-11/exhaust_PF2_264.mat
- meta data for fig 7-11/exhaust_PF2_66.mat
- meta data for fig 7-11/exhaust_PF3_132.mat
- meta data for fig 7-11/exhaust_PF3_264.mat
- meta data for fig 7-11/exhaust_PF3_66.mat
- meta data for fig 7-11/exhaust_PF4_132.mat
- meta data for fig 7-11/exhaust_PF4_264.mat
- meta data for fig 7-11/exhaust_PF4_66.mat
- meta data for fig 7-11/figures.m
- meta data for fig3/
- meta data for fig3/Fig3.m
- meta data for fig3/test_fun1.m
- meta data for fig4 and 7/
- meta data for fig4 and 7/Figure 4.pptx
- meta data for fig4 and 7/Figure 7.pptx
- meta data for table3, fig 5 and 6/
- meta data for table3, fig 5 and 6/ackley_24.mat
- meta data for table3, fig 5 and 6/ackley_48.mat
- meta data for table3, fig 5 and 6/ackley_96.mat
- meta data for table3, fig 5 and 6/A_data_processing.asv
- meta data for table3, fig 5 and 6/A_data_processing.m
- meta data for table3, fig 5 and 6/dixonprice_144.mat
- meta data for table3, fig 5 and 6/dixonprice_288.mat
- meta data for table3, fig 5 and 6/dixonprice_72.mat
- meta data for table3, fig 5 and 6/extended_rosenbrock_108.mat
- meta data for table3, fig 5 and 6/extended_rosenbrock_216.mat
- meta data for table3, fig 5 and 6/extended_rosenbrock_54.mat
- meta data for table3, fig 5 and 6/hartman_144.mat
- meta data for table3, fig 5 and 6/hartman_36.mat
- meta data for table3, fig 5 and 6/hartman_72.mat
- meta data for table3, fig 5 and 6/myfile.mat
- meta data for table3, fig 5 and 6/six_hump_12.mat
- meta data for table3, fig 5 and 6/six_hump_24.mat
- meta data for table3, fig 5 and 6/six_hump_48.mat
- OWS.p
- PV_error.p
- PWS.p
- quanzhong_adjust.m
- run_all_ackley.m
- run_all_dixonprice.m
- run_all_hartman.m
- run_all_rosenbrock.m
- run_all_sixhump.m
- run_dixonprice.m
- ses.p
- six_hump.m
- svkernel.m
- svr_cross.m
- svr_cross.p
- svr_par.m
- svr_par.p
- weight_adjust3.p
