# Supplementary material for: A novel adaptive-weight ensemble surrogate model base on distance and mixture error
Source: PLoS One. 2023 Oct 31;18(10):e0293318. doi: 10.1371/journal.pone.0293318 (PMC10617703; doi:10.1371/journal.pone.0293318)
Supplement: S1 Data — (ZIP) [file pone.0293318.s001.zip › ackley.m]

function y = ackley(z)
[m n]=size(z);
for j=1:m
    x=z(j,:);
    d = numel(x);
    a = 20;
    b = 0.2;
    c = 2*pi;
    
    term1 = -a * exp(-b * sqrt(1/d * sum(x.^2)));
    term2 = exp(1/d * sum(cos(c * x)));
    
    y(j,:) = term1 - term2 + a + exp(1);
end
