# Supplementary material for: A novel adaptive-weight ensemble surrogate model base on distance and mixture error
Source: PLoS One. 2023 Oct 31;18(10):e0293318. doi: 10.1371/journal.pone.0293318 (PMC10617703; doi:10.1371/journal.pone.0293318)
Supplement: S1 Data — (ZIP) [file pone.0293318.s001.zip › alpha_dis.m]

function y=alpha_dis(x,doe)
xx=x;
for mm=1:size(xx,1)
    x=xx(mm,:);

    %% 计算距离
    train_x=doe;
    dis=sum((train_x-x).^2,2);
    dis=dis.^0.5; %距离
    [dis1 indi]=sort(dis);
    dis11=dis(indi(1));
    dis22=dis(indi(2));
y(mm,:)=sin(0.5*pi*dis11/dis22);
end
