# Supplementary material for: A novel adaptive-weight ensemble surrogate model base on distance and mixture error
Source: PLoS One. 2023 Oct 31;18(10):e0293318. doi: 10.1371/journal.pone.0293318 (PMC10617703; doi:10.1371/journal.pone.0293318)
Supplement: S1 Data — (ZIP) [file pone.0293318.s001.zip › BestPress_obj.m]

function y=BestPress_obj(xx)

global leaveout_data 
dimen=size(xx,2);
leaveout_data1=leaveout_data;
y = RMSE_calc(leaveout_data1(:,end),leaveout_data1(:,1+dimen:end-1)*x');
