# Supplementary material for: A novel adaptive-weight ensemble surrogate model base on distance and mixture error
Source: PLoS One. 2023 Oct 31;18(10):e0293318. doi: 10.1371/journal.pone.0293318 (PMC10617703; doi:10.1371/journal.pone.0293318)
Supplement: S1 Data — (ZIP) [file pone.0293318.s001.zip › branin_fun.m]

function y = branin_fun(x)
    a = 1;
    b = 5.1 / (4 * pi^2);
    c = 5 / pi;
    r = 6;
    s = 10;
    t = 1 / (8 * pi);
    
    term1 = a .* (x(:,2) - b .* x(:,1).^2 + c .* x(:,1) - r).^2;
    term2 = s .* (1 - t) .* cos(x(:,1));
    term3 = s;
    
    y = term1 + term2 + term3;
end
