# Supplementary material for: A novel adaptive-weight ensemble surrogate model base on distance and mixture error
Source: PLoS One. 2023 Oct 31;18(10):e0293318. doi: 10.1371/journal.pone.0293318 (PMC10617703; doi:10.1371/journal.pone.0293318)
Supplement: S1 Data — (ZIP) [file pone.0293318.s001.zip › dis.m]

function [meanD nearD minD ]=dis(x,doe)
for i=1:size(x,1)
    dis=sum((x(i,:)-doe).^2,2);
    dis=dis.^0.5;
    meanD(i,:)=mean(dis);
    d=sort(dis);
    nearD(i,:)=mean(d(1:4));
    minD(i,:)=min(dis);
end
