# Supplementary material for: A novel adaptive-weight ensemble surrogate model base on distance and mixture error
Source: PLoS One. 2023 Oct 31;18(10):e0293318. doi: 10.1371/journal.pone.0293318 (PMC10617703; doi:10.1371/journal.pone.0293318)
Supplement: S1 Data — (ZIP) [file pone.0293318.s001.zip › DT.csv]

Id	M	Category	E	V	CONEIN	CROPIPE	EXITPIPE	Hanger1	Hanger2	Hanger3	LOWCONV	MULFIN	PIPEBET	TAILPIPE	UBCONV	Fp1	Fp2	Fp3	Fp4
0	false	ULH	false	false	2.3951475550052153	2.0001181429150567	2.0250505439739506	19.98682631923903	-9.835651703235705	-26.84353861535604	1.8255138569922895	1.5233457628970406	1.3181741763283847	1.234033334348341	1.2812336823452661	5.486364040555242	36.890263070964096	23.74796226732763	27.45978382757655
1	false	ULH	false	false	1.800645074188429	1.9442448857706678	1.5160148784235548	-17.21044284232886	-4.471884815909851	8.473705845810922	1.7848523815581618	1.2746014118512181	1.3245343510832313	2.0842636319523073	1.9676099889649294	6.429862178800938	21.902781371719037	18.70721284387521	27.38333822471637
2	false	ULH	false	false	2.021430911131982	1.7889528267337256	1.8820609437315858	25.556805241290803	29.241777897019034	26.943420563141817	1.7600564414908684	1.6165028087346012	1.7824479965697324	1.6540289212001382	1.2997490935008766	6.415130116341103	33.34306822464958	22.421401786838864	27.712541313753164
3	false	ULH	false	false	1.3151697428692941	1.3217997273272322	1.5270745161235721	-19.298299923825947	-5.300211549241176	21.625791641251933	1.7946412162833159	2.1413325581631093	1.7967041367195509	1.307191091521501	1.6128482427833646	10.163200378337585	35.17615471921687	22.814927582633636	27.734799985703848
4	false	ULH	false	false	1.957285280389625	2.0862044750859914	2.1864797978967525	-14.824360365752998	-11.467749874456407	13.228334331856534	2.023669200842553	2.1788450095423997	1.7075646396504762	1.9207012644929624	1.2953212288489568	5.78127198604855	24.284800380957996	22.550033215003573	33.319702355979814
5	false	ULH	false	false	2.3769874292724174	1.2967733847384595	1.6772369232474398	22.908889674806765	25.413683641083175	6.268410292078169	2.1570839790231915	1.29149946704761	1.8690718785787617	1.5076536956711495	1.2675936842169386	4.309041337033072	33.284937984780285	21.46395270780913	27.38837285769336
6	false	ULH	false	false	1.5926708642749015	1.3947161239524242	1.9924862495179734	-7.606743243982651	29.380395227927153	-28.508735809439095	1.2389078922941554	2.0246789501490157	1.9127730346493936	1.794269276484791	1.8379381620671418	10.830409113926093	27.634593379059584	23.76059353523486	29.63357620751189
7	false	ULH	false	false	2.1705233405151585	1.3649250186879123	1.9241228341638648	3.734670020741717	-6.619367663005363	-25.924199233540538	1.2771524970373858	2.0317565976351917	2.1592686426799657	2.100110977127262	1.8268879940376601	7.772604132022339	21.786309015490403	21.38919831766031	28.349595661097407
8	false	ULH	false	false	2.391972545221832	1.5259968761816487	1.592107455698953	11.929526298448835	-19.076032215257477	-12.79763333220302	1.537409207862819	2.1760694064886223	2.222596132219767	1.4354531862528672	1.2275813623174152	5.921762210446478	33.48817465986123	24.122376763109344	31.557042505670807
9	false	ULH	false	false	1.5355353059097647	1.7004907396694602	2.1455963018387436	27.4568934554775	-15.752052498319394	-16.47860016752406	1.7765108245830712	1.8987205626445482	1.717536882642349	2.0604716370216503	1.4753411730578552	8.038852829222392	22.429779897038745	22.38773470352228	32.28640381582017
10	false	ULH	false	false	1.5298845439227544	1.2791021374098848	1.3362247711567137	13.726181118655823	26.00631955090534	21.06287259123351	1.8675534609474185	1.913304493033635	1.8897736320379788	1.6892952705713364	1.5128868228166223	8.064012440496533	31.346195745020424	21.202680410699706	27.718804111814137
11	false	ULH	false	false	1.8497924772195864	1.6969894676053825	1.8527029338556629	-12.92324935279234	4.113335908271846	1.0367351608755335	1.6985904068244384	2.134561247934324	1.6277350917837299	2.149192650744715	1.231813388061996	6.417625949123022	19.836944733356926	20.97402455377265	30.59868354448689
12	false	ULH	false	false	1.7037443102275238	1.8682331140538118	1.8404325540807565	0.19233527250111138	20.551435007601036	-5.413568817727164	1.5635933170517904	1.8657185913676417	1.638288378466571	1.4585300376190355	1.9610338299409371	9.02206224103116	34.787595507522354	24.230702634598778	32.914791833329744
13	false	ULH	false	false	2.2493744315194775	1.8674265895106825	1.5015868324223978	-16.689126220997966	1.1354350775103654	29.26676800577383	2.043516443796546	2.091777768220827	1.9735693739423221	1.6110204021992192	1.5746485999045599	5.468959630643866	29.134331138527834	20.834407538125696	29.21616927108446
14	false	ULH	false	false	1.9618024142915433	1.5400603183159334	1.3496953060877144	5.3714531902290865	-11.611312973080443	3.683647660679785	2.197110754360162	1.307449909466613	1.5509611905888752	1.9693047647017348	1.9886266023766557	5.846824341673832	23.61378145170304	18.458057802096516	29.297652629894884
15	false	ULH	false	false	2.3259266383106225	1.9618288538704485	1.7997843207016868	-5.427113017360366	3.9377597941150952	-25.809503684002316	2.0660084938507044	1.423048291227623	1.6448246427451982	1.8425831169970968	1.8131252988381616	4.820100397523475	24.79785227687825	20.04639166031874	29.205565995046722
16	false	ULH	false	false	1.4238660707917445	1.2737405144386924	1.668238569563634	18.219201972477762	-2.9253663521824755	9.241846592678495	1.5708166470252967	1.2890847966776742	2.1041779617980976	1.9914460767125188	1.7341982020838218	9.120852957888294	23.323006127795935	19.08032029757267	29.08128689779085
17	false	ULH	false	false	1.9858020160715375	1.5853699530496375	1.6447779248190144	-12.532258759077164	3.547052957358485	-14.408952470341303	2.1212457413375807	1.2770031754985587	1.2328895799572932	1.2269463393844389	1.5520215236285222	5.905846959090818	37.596314468375155	22.10580217633259	27.703987304117934
18	false	ULH	false	false	1.4636907479789318	1.5313971794368237	2.0638742398156738	16.625786255588096	-17.230253205363866	28.450886637677495	1.9043720353137936	1.6826203013910848	1.8618055786003485	2.0884730602206645	1.3310188201427808	7.239761484392184	22.371167444711887	21.324056112482527	28.952706400827395
19	false	ULH	false	false	1.6834830011427502	1.4379049078186934	1.9579176101620035	24.34461236322506	7.3292579614069275	7.679519355600288	2.127131050745682	1.3266730128079762	1.4690701310275764	1.491596103455651	1.2762523335895402	6.0624917431340695	33.7733793525332	22.457140797093672	29.989271372377416
20	false	ULH	false	false	1.2046189932528997	1.5570811473215096	1.4005259257388152	-9.294283988327374	22.55824978822541	-16.493254773710632	1.332201574502802	1.7148852056576505	1.3365186338441983	1.5596507051485942	1.2387249417790758	10.418423269876243	30.273246489799003	20.985535861694384	29.921220921367983
21	false	ULH	false	false	1.877896309830461	1.9249832226234918	1.4968850988023963	-7.9188980596209895	-4.743970196177004	-21.071951437737994	1.9085285846978879	1.7061111229602934	1.4241576854036957	2.1122277287074076	1.9858524570638612	6.013345007585351	21.114112564322987	19.206948059160023	26.848416420194063
22	false	ULH	false	false	1.2104545182493536	1.368704684281127	1.9121162725101692	-0.883948944196927	17.342082429219744	17.65048027017345	1.6888272112159746	2.1215927698249004	1.64408213760323	1.6645940654852265	1.2512914733128984	10.237321688188281	29.60818809628499	23.411079638949026	30.959987727677266
23	false	ULH	false	false	1.717169301657699	2.0512090461186157	1.6342035601634057	-5.7176601602816035	-2.984189643468774	26.157678659809047	1.6317455899710294	1.6740684382308044	1.871851284477164	1.800080476349879	1.418654493696741	7.110261594166238	24.377885256196752	19.103897603689347	29.225734873521926
24	false	ULH	false	false	2.346133312589304	1.5375170942381107	1.6720857448302173	7.262592711306542	23.874797306350075	-17.545945901054203	1.8106586632383415	2.033670796194037	1.873297986978522	1.208221614693915	1.6090600430776834	6.271245871540113	39.505457523242185	24.487880913147333	27.30697946262599
25	false	ULH	false	false	1.9328972304260432	2.083184742328193	1.648803858887712	17.21395440655845	-13.233708982158854	15.423543874163084	1.9769413398636955	1.8059225171562292	1.706277328777637	1.7398357515093206	1.4680832285191308	5.805025875969987	27.496359187980257	21.942418135813735	33.5966235738092
26	false	ULH	false	false	1.7588668086644765	1.5879044876579043	2.097414637283099	-11.224230584150314	-3.9446024160515485	-16.96091979666329	1.6306844308059047	1.5959661720875387	1.2318680062224956	1.8470640306467139	1.4428156131761152	7.605269098421785	25.15135263373725	21.511724033680018	30.793554043912867
27	false	ULH	false	false	1.64327108719963	1.886797896911557	1.7559521832493574	13.997918924124228	-7.092355014058624	24.966871563791603	1.2416504605808278	1.5481291156985968	1.7482295186058865	1.725587141608707	1.5465111206363402	9.023002305527088	25.658856016551866	19.9072725082425	29.57173810865099
28	false	ULH	false	false	1.5463147106823583	1.5922185193170661	1.4621182000414787	-9.346686104033422	24.631471568764766	-7.225993119881142	1.4764546239341485	1.3272670580058448	1.7455637508010056	1.9456583420984845	1.5064421274611166	8.059461695475745	26.196677730859015	20.707894492838086	30.425944759828397
29	false	ULH	false	false	2.1485994881057096	2.1910755734776393	1.6953767264621085	2.730333020660918	11.778687581869686	-23.807326356822095	1.6031721956622085	2.1021350496879263	2.0934783683236065	2.006163885224434	1.9915142913683626	6.550315462296183	23.744724092318947	20.697225563712884	29.73024581345439
30	false	ULH	false	false	2.3308924706182017	1.38276383607919	1.3253296357071616	25.38546741439091	10.926810386441321	-2.2077372035300726	1.5535992590838605	1.4406551699745074	2.2486672127068026	1.4385821396640346	1.2007546083837246	5.675941992372811	32.9788215037148	20.990076585761877	28.86314664366214
31	false	ULH	false	false	1.5005365892048625	1.5790059060320583	1.4545250978835988	-15.58881441066185	18.294851554124477	-6.382319857886852	1.8182253127177654	1.5176017391016143	2.1107958290699136	1.2409564376437037	1.8436730367190601	9.087986386779615	37.03927795441023	23.323011241057234	30.058181158947157
32	false	ULH	false	false	1.632668581231008	1.9114801214698454	1.2782075779252426	8.305052470169837	-11.164249313603413	26.121491217871633	2.1110121692733723	1.2101125265742763	2.287159707710561	1.8044420253977302	1.4294615475245847	5.893860116552986	25.51136381359722	18.50209209706098	28.508481414394847
33	false	ULH	false	false	2.2132925945173216	1.496101039913162	1.7087087785778023	-2.4426526302162053	13.246136424047386	3.912978220309082	1.9937108003384176	1.9488138505415558	1.3142557902619245	2.0940434228583924	1.2691914449942399	5.037836981435291	22.136210121273464	20.224160303180305	29.996800306321422
34	false	ULH	false	false	2.354983453251574	1.4463159656221396	1.7158695869206235	13.387257048457649	8.702470033322264	19.34117602444073	1.20437275805062	1.9289112081565538	1.9256909203571526	1.5770277499473002	1.3431747906092923	6.990414719060061	30.854254499577088	22.188026940241805	29.48407522834058
35	false	ULH	false	false	1.5090470842510233	1.8484447700360653	1.5815237330922423	-0.2077301603782935	-5.145992872727172	-0.6181988375275758	1.9640414082256208	1.9398280357199083	1.354138431559734	1.254793675485741	1.2133805099572779	7.5816610097500075	37.21544986383155	23.907626373805734	31.41930221388094
36	false	ULH	false	false	1.3464761231381466	1.748161388304224	2.121363460355927	-12.159835028565013	9.459192829605595	-28.862578765950275	1.3885475308641668	1.7622006150747587	2.2360700208612894	2.019600346009196	1.7134144866494336	10.110039190165264	22.585239568035057	21.165117250313934	28.896401944855548
37	false	ULH	false	false	1.917120379029749	1.8195687404530696	1.29021631967374	-5.350031808681859	3.061893459648278	16.56176738801594	1.8501804131163646	1.317770789520858	2.3037665855274394	1.7816299517370702	1.2432966483452415	5.473102948835136	25.93157865889677	18.149568579444978	28.531670658971777
38	false	ULH	false	false	2.185225694564803	2.0786001919568164	1.7771875694565358	9.960612119315769	28.11400075888453	-5.198372330092457	1.839717947140727	1.93390528675699	1.476045998814398	2.1229631782037544	1.2553318723550262	5.072874502072845	26.50547549458978	21.571908462360927	28.279911926486903
39	false	ULH	false	false	1.5906821044544568	1.405978802400917	2.184965730285212	16.37190603051865	8.725119783883205	-23.672930817118935	1.9459024754328937	2.015133375761187	2.068956088809941	1.7282987646976622	1.8393048930575069	8.790990171918507	27.422035415564906	23.22568255454476	31.286775221336285
40	false	ULH	false	false	1.5187577662387657	1.4837765672512053	1.3763609933863417	-12.412255426566833	5.829794812870194	8.075762009742657	1.4722307229813172	1.354952095089513	2.085725124083331	1.358610227677954	1.8745969129518447	9.822776425364331	33.761474480281805	20.930529191878254	29.34773467596483
41	false	ULH	false	false	2.089479489243236	1.862837801775913	1.9315029371887416	19.360102761237414	10.710848638969402	-17.458286914337357	1.7580510101780291	1.7422378826988096	2.0006910104689095	1.923230907660907	1.6134791359048666	6.017919838513748	24.93665475124871	20.641336592267564	30.536287906399277
42	false	ULH	false	false	1.87229234172221	1.9541069662073238	2.0689734930336434	24.472974447048763	-1.407195721471755	-7.04199624645144	2.1171850406116364	1.575117206411286	1.6018741930631988	1.7872119503461894	1.6851120677906908	6.007656846077808	26.216635425180662	22.127074692774165	33.90916448509935
43	false	ULH	false	false	2.3289758536727554	1.532254550908632	1.3550338251510816	-13.22914043420706	18.346015859614504	-17.021919195021187	2.0257131540918585	1.863254569897909	2.3305571591864505	1.7580326235066077	1.437897985091994	5.0628494836509885	27.572842486016704	21.271649545295535	32.547650107491634
44	false	ULH	false	false	1.3746329240296016	1.6405165745230845	1.204127462123036	20.121987441279153	19.00486695342166	-1.5706008006640566	1.4301924725424704	1.3585330369850814	2.33359179073923	1.9104396559196481	1.8351438875742467	9.142806054194079	26.201636785646308	17.41765868734405	27.962650976195583
45	false	ULH	false	false	1.7427175316066215	1.227495020618003	1.6637967161999572	6.3496331684902465	6.541082822945864	-15.93567866491513	1.9002094144328943	1.750878537563345	2.259427386303777	1.4410883293602263	1.2344763302630801	6.61819765302139	33.31263436732523	22.672924016285098	28.456526575120833
46	false	ULH	false	false	1.839820553183643	1.7953548584876189	1.6555782809006974	18.97895408341317	-9.18281982306772	4.350781936823228	1.2372360711222334	1.576986168618494	2.2847984687486944	1.6014763038235174	1.244452298229504	7.986962939348384	29.837705949626297	21.505097677030452	32.34527838157898
47	false	ULH	false	false	1.2773837070402692	1.892641307611417	2.0204546307303937	-5.306547290628911	-19.94447871676706	19.489685758718235	1.2263744112924977	2.1284948759117897	1.9405956549707395	1.2212933099885848	1.9503575809365783	11.333137446175572	37.51766628171087	24.64852697607251	29.458766308529786
48	false	ULH	false	false	1.7802594868420958	2.181086482306549	1.5324307585195445	5.6051962163413975	0.971832754989709	7.955475900232802	1.2113410016912372	1.5508681806044173	2.229936355621347	1.4140056213179941	1.4557899869428816	8.242003593561662	34.18567317647063	20.906975224308688	31.358888915995934
49	false	ULH	false	false	2.005536749828522	1.5307956924897494	1.6014342821055056	19.479332746004374	19.491500634574074	29.956178183714275	2.060644266848402	2.171308309560823	2.3377456536618	1.5468973552149796	1.276999908628546	5.957242231689728	32.22029675628019	22.5272024304966	28.7207126636809
50	false	ULH	false	false	1.9439070905195996	1.7985537282226258	1.335241611739503	12.21319508602825	27.856933367399478	23.934566890958298	1.8280479312850106	1.9457418212908086	2.2810763059738726	1.3923356056682092	1.3632109888150459	6.902584129913786	35.87974129864813	22.133661486612166	27.565951473069195
51	false	ULH	false	false	2.227886348258682	1.7892724262341884	1.2728216399272783	12.480199981215755	22.448564671930782	-2.5039522941817403	2.07223734257057	2.1501998324898497	2.2625496836789423	1.4609132735751278	1.6527904444859345	5.922153310425115	34.588369355213636	22.72735097438721	30.934480554573845
52	false	ULH	false	false	1.896295727396764	1.4124630529418847	1.9168567325899213	0.9933448921692438	21.77824995929923	18.506462365858166	1.2617502268581757	1.4933389666646113	1.3124240977914836	1.4365621895643963	1.5077175517807038	9.203085125566131	33.73947677620753	22.62253767689774	28.39695378054336
53	false	ULH	false	false	1.9369641188520428	1.7793164942678734	1.9171309174812237	-15.975868201014585	-18.615503397744238	-26.54959241340845	1.6511275387490512	1.422445922702384	1.5550887100878148	2.089267214663191	1.393301638272463	6.332398024822541	24.374415452007852	20.426375139209956	26.427608332889346
54	false	ULH	false	false	1.2033107117153572	2.1622267575347096	1.7303548841665406	-2.2249070776719293	-12.632046512827038	9.711387640582526	1.4512061543432129	1.9148018882526685	1.3983707319430658	2.1995874526268926	1.283397622197511	8.813643182453712	21.576946136804033	20.47086829382156	29.89646400739286
55	false	ULH	false	false	1.846622329618	2.161312124482487	2.123687578736761	-13.456767160551099	26.801282505232564	27.13423269074683	1.383727336491933	1.2056046802851805	2.371916408574351	1.5823099108890046	1.5339275298755553	7.888151111923654	31.53823119059426	22.17395851887949	30.162749985051665
56	false	ULH	false	false	2.313154577870086	1.9813412189414337	1.4231739818353075	2.379462581345617	16.774354782026762	-5.594437358332325	1.8872971965629295	1.8764732377465914	1.690008457187499	1.5785623281787857	1.5421052799185948	5.401332056931208	32.01738019845823	22.46708702996324	32.892063493996325
57	false	ULH	false	false	1.7113529873393407	1.8655347296168023	1.7521013108427848	-8.28139420102973	-3.8416432138580525	-14.677688523604425	1.253987336591134	1.8275653907515537	1.4023074583957311	2.036609515374166	1.6865518494477305	8.764192916925957	21.70245592779782	19.45263371533188	28.794535839379947
58	false	ULH	false	false	2.132045634841957	2.091365781227336	1.47380551450532	25.635113230209043	14.518823127481305	27.40288720201602	1.71096203218149	1.4877092557787166	2.20583910649767	1.892645536424923	1.3546192804110757	5.525201793372955	25.685147153345707	18.520256574755404	26.860013039401018
59	false	ULH	false	false	1.305864182199863	1.6989881728089147	1.553028948983889	-8.99304159562526	-16.781593176796083	-3.486719465142958	2.0461363769969045	2.0846585083462212	2.30155214354383	1.6102146466944158	1.6566389811674609	8.731212967937722	31.287621884424453	22.735131772774448	33.031447262187115
60	false	ULH	false	false	1.4162843778280083	1.6242535563092348	1.8618023041094778	-3.44682002553839	7.049554923203182	12.65217218587792	1.6285049667594276	1.6765384415916027	2.304765722279199	1.8766885166771772	1.284617548940726	8.510380808967968	24.04326062228729	21.040038233539903	31.297918893342786
61	false	ULH	false	false	1.8541406848660298	2.0468152021310417	2.028226086707393	-6.589845071306865	-15.51751169848531	24.40985066304263	2.037151538096542	1.8569834665386096	1.5410804861850949	1.3415336859040572	1.281776820161151	6.686175501475792	36.504850158558796	24.065644507926994	29.85851940098719
62	false	ULH	false	false	1.9540696462168539	1.219605738512801	1.7266611308732394	-15.729076882549977	22.40377633319008	2.969622982401159	1.5495144905482308	1.745749362253802	1.2893364227778783	1.5689921244188367	1.8809876357510853	8.649091486640959	30.941303596163564	24.14689425601914	32.19586445007633
63	false	ULH	false	false	1.3797204045179294	2.004957965640626	2.055989759175306	-1.0460665925868113	21.55996436010242	-29.690285590485228	2.0042961471149123	1.5396855102490217	1.3513291904977829	2.048437929216111	1.3440181792332886	7.290565910552177	25.699786038244262	21.690006202681662	28.874721306790985
64	false	ULH	false	false	1.7014364559372366	1.9425866602731634	1.7434112597473885	-4.3222765419167395	-2.6762693005097624	24.609501457653312	1.5059103515740797	1.8409236257327093	1.556523988489547	1.208789017104705	1.7470730184964989	9.128289079159968	37.44128276436797	22.38951207536364	26.900705147044018
65	false	ULH	false	false	2.1811979257178935	1.8576409965248926	1.2233583151930318	-9.432026664266054	-18.962913232534483	17.112774228965254	1.3952765921813741	1.7716953942652671	1.7111549647236548	1.9547888784914134	1.3113333469786064	5.832491784522368	25.360550587758357	19.14804783151878	28.456974146322164
66	false	ULH	false	false	1.3519077886673667	1.3754211574347928	1.489583182425279	17.485085059575013	7.76160708825628	-17.404874339917804	1.4595678268220726	1.2402376266256716	1.2437864027560144	2.171537071794655	1.229218196506455	8.14552195093224	21.029113271149125	17.84256574051257	24.827894838977926
67	false	ULH	false	false	1.8064194614543019	1.4512058011647253	1.8431475440352876	19.592183247522946	-19.62232429705907	-27.571531088256975	1.7841251545382566	2.026204487476309	2.1440204365337743	1.2286296815155906	1.5295889702533283	8.27053361891786	36.14369727751544	24.836932967156038	26.560288459398226
68	false	ULH	false	false	1.2802230882751602	1.9198703854260901	1.9962494264096275	-14.00821914115527	23.960900357563546	-5.492379763013936	1.9165575210294383	1.921484325013883	1.8948556401176575	1.347337380494448	1.9148136400602498	9.808746189377299	36.23612787105422	26.160885841032425	33.39585093437293
69	false	ULH	false	false	1.9145805759463985	2.09043113039328	2.0945514650822377	-3.0633726904791097	-15.915094934091425	-15.132746251598265	1.8518564540495168	1.7683287557318221	2.3837984349854424	1.8187884544358321	1.9665567432433333	7.058720459241455	28.171424188794184	22.755009066372832	32.79445443371442
70	false	ULH	false	false	2.285181578897413	1.8447600524346615	1.5317062860638289	18.10085015345763	-13.727042515323912	-18.779835975526296	1.9098531844307731	1.5161481232788614	1.8369561576448894	1.5992012241706706	1.6998293009427818	5.547621076517657	30.811430829001672	21.809699242422894	31.086666345781254
71	false	ULH	false	false	2.0466636373805045	1.8456235152888223	1.9634852274322117	-15.385959350011161	-18.454134770719115	26.81477333466611	1.8859019916579995	2.0997468051109207	1.6330126370186528	1.9803806553088805	1.8948659222667041	6.605123384010413	25.042015409018724	21.161870767623125	29.28234844398847
72	false	ULH	false	false	1.272687959573768	1.3086322274594326	2.006647005941721	-10.874078672527878	12.0740733875558	-21.983657865456195	1.2406531193447705	1.380307865122102	1.6613567572993657	1.3304061864227101	1.5358651851332643	11.806676323488253	32.98420647262172	21.826156525371893	26.854037911086643
73	false	ULH	false	false	2.237421424135535	1.2598634682217924	2.110509405129501	22.3521956556839	9.900752871468299	25.17294548240353	1.2646639756963405	1.8124072452631788	2.29014359521828	2.1959921082236824	1.3419092624092777	6.834518640487648	23.170083530512567	21.68475530669341	26.543880785743813
74	false	ULH	false	false	2.337291983068272	1.5112674129787544	1.9795501724429174	-15.032254563037274	-14.025277561735736	-18.619551778076584	2.008212193536932	1.3632861710298434	2.008915989218438	1.7454128028408293	1.4898124291970307	4.892590234966118	29.589872658813064	21.41634029613741	30.289498157929863
75	false	ULH	false	false	2.348188870052196	1.216843259086743	1.8413811620959641	27.978096324347568	27.63585723700637	9.070888343463427	1.6873176230323843	2.0236098750026845	1.770960911747578	1.8677496520906423	1.4086850939821745	5.732872810337221	30.334420028915353	23.162813508803612	28.772574238898965
76	false	ULH	false	false	1.8437001224123426	1.5884412396237892	1.8387591439776343	10.804908349289828	21.606823382807114	25.092250851040223	1.5166282467568382	1.8831915423071512	1.934423822898241	1.9195053047083253	1.4618414791952383	7.624058600455776	27.70403334007078	21.766964425109684	28.010731174594497
77	false	ULH	false	false	1.9797523196901397	2.053692420192968	1.345366843106564	10.393542101974145	-17.805202592932147	11.920377554037312	1.252518678025332	1.2602084051152003	1.960976209984484	1.2759192287359573	1.5727663632121232	7.929663305982828	36.16247777214738	21.528370823724956	29.53115176748168
78	false	ULH	false	false	2.113771985919592	1.9535913359987167	1.8709156455155038	10.307747478720852	-11.132954311649987	-0.9581588642768537	2.0389335436261016	1.6712449598160815	2.361798925733166	1.20465439799642	1.8306822811924786	6.2908102585954095	39.27526553647172	25.0843523960082	30.675228603636143
79	false	ULH	false	false	2.2333094164784004	2.157824604504947	1.2816604108926601	-15.887668332227173	11.203178296386337	12.542083549259676	1.6472119365369207	1.5401720985660845	1.5831850289758047	1.3880538151366657	1.7727626906529559	6.257478301281812	33.62119195086435	21.56888288030703	31.018706778845328
80	false	ULH	false	false	1.9957216842913108	1.750994056762025	2.091986763647163	0.005550595399004266	26.527165584349042	18.97912330903444	1.754636449890027	2.1052746516419516	1.9051464614839921	1.237344365794049	1.8728391165501572	8.312700899222808	39.006046663226066	26.42486574031782	29.388851135172352
81	false	ULH	false	false	1.2935939950002497	1.891333619612236	1.795217570245255	27.86948067028242	-8.308352668020406	6.912537661883025	1.9351608046719941	2.004951631273448	1.4144149812997466	1.444181424056051	1.2710997241820288	8.586987895919664	32.103187103809006	24.116748317444618	33.93308228083987
82	false	ULH	false	false	2.3117738198805897	2.0392635667757313	1.5058140920651735	20.70432449961067	-0.4308711625304582	-19.749754512367648	1.2559769211159615	1.2440881590305832	1.8858259670183486	1.9890107805401596	1.9715499166783643	6.310051378088245	23.530693170779454	18.153541634969223	28.054722726445185
83	false	ULH	false	false	2.1353184680543786	1.6838762575819077	1.889737641721866	11.293444534368628	12.800737508967167	-20.105007068936445	1.8953987391883458	1.4324413350469116	1.404836406644005	1.63320069216252	1.9974700206720253	6.336348244286701	30.93303113799509	21.92503392890901	30.29433850910179
84	false	ULH	false	false	2.2711173220303635	1.4710937007972256	1.9823243444091407	-18.249705926290158	0.012641684542348486	25.928618910512345	1.4974344660763623	1.9170490800775344	1.3908856702717896	1.6118070925553942	1.4663414907402215	6.692944326457392	29.128379152553705	22.452589955504003	29.46857393249298
85	false	ULH	false	false	2.175813643748061	1.4788753275488842	1.821546198522609	-12.235172754998757	23.616766467222106	-12.686423600546632	1.495238516568697	2.0961117129970184	2.1213238534717287	1.4992625133089335	1.378231916448671	6.977631238850671	32.42888147501395	25.460743241305025	33.22008590728917
86	false	ULH	false	false	2.0520103825305154	2.1157691503049127	1.3376424209432451	-9.501725506129668	-11.258112924935132	-11.822243542241534	1.9355990147316902	2.129703887512882	2.269676413762424	2.0176049461820655	1.3931845188358654	5.174103065303257	22.403528323655856	19.032775488926564	28.92950840926307
87	false	ULH	false	false	1.3425912640854487	1.678785945766292	2.085793011941136	5.283965572911168	18.9421392290118	24.212117181931905	1.790967439101483	1.6366598700486281	2.0799189669251703	1.6571095594177432	1.3163482914142652	9.008834995697367	30.46115023930256	22.696852163155523	29.85633158512085
88	false	ULH	false	false	1.9235812141843922	1.9607648716466732	1.245536291653768	5.547110491023762	-2.4393903573519857	23.203288101368333	1.8584887579316351	1.6260192002982286	1.24608768620779	1.997774836159565	1.845237181932063	5.684270702914277	21.498100120502798	17.646047333734717	27.82876444681037
89	false	ULH	false	false	1.6466497863461287	2.0215272593835794	1.476927435352819	10.474680120242063	14.842888304494537	2.4148933394220897	1.7990390096442703	1.3100811053983348	2.1805846634229855	1.3387863010732945	1.2974110589665524	7.131970354908836	36.68223833216614	21.378124907560544	29.700829854647687
90	false	ULH	false	false	2.3438862588097065	1.3602888369689485	1.5885629833407973	-12.822499744095486	-7.06330715963027	-1.5077853613046628	2.1351913981355968	1.5131529552811003	1.3024284361004115	1.2108553600598675	1.6165375194117209	5.242568453768578	38.18636095168476	22.79563922012221	27.5587183805401
91	false	ULH	false	false	1.8212060543062327	1.7710567265700454	2.1656125026668773	23.04020264216964	-19.576227803276776	-23.997032591449667	2.0898298150093675	1.9012458870632951	2.3339661004442385	1.2982114573622532	1.5676239524386828	7.308173840389756	36.84175785029547	25.866212279809552	29.947462762824053
92	false	ULH	false	false	2.0219330666742525	1.8943975789964191	1.418515556979029	-6.1102895365543795	12.46696039765201	-15.356926695908756	1.3752314453497483	1.8651135645814008	2.0564304221153984	1.4811972880130118	1.312039873283271	7.257042881894948	32.22251062931383	22.21821790124035	31.80686064337104
93	false	ULH	false	false	1.3623309379061928	1.2723974575648658	1.6168402414048777	-6.266997654580731	5.4759707526829935	-9.291937638319105	1.9634445275158914	1.7450176662777377	1.625007679645346	1.37674264160744	1.721606233645602	9.500395610422734	34.67121903063796	22.740379695811267	29.901699668352276
94	false	ULH	false	false	1.943433717640283	2.0084712033380194	1.2877307914721483	-14.751897729440538	0.23741603044077664	-11.717009866194303	1.9728752654699822	1.5460722960477162	2.0184721451804366	1.3272597901716368	1.9848400640566153	6.753100486338476	35.5283080751768	21.453444700481707	29.530655971909447
95	false	ULH	false	false	2.061903560021587	2.1661105650803485	1.3368465205024296	4.5195600755698955	25.116993977490957	-4.793355982486705	2.1656829815272065	2.13164824988829	1.6479103008458713	1.2399898650800203	1.561674032318074	6.18947395495908	38.514746965395005	23.793475290672728	29.948020111422977
96	false	ULH	false	false	1.471396422276845	2.0160083640413338	1.2737342265712652	16.72797785352512	16.93671201190339	18.26541252622604	1.4849821227424536	1.6291246272872209	2.034293501792709	1.5260632414255195	1.6774795634561175	8.67192155919322	31.84885067078236	19.467152095263295	29.38134994432953
97	false	ULH	false	false	1.492794425289548	1.9440097311909308	1.3388630185727681	-13.865805318625007	-14.554668773174887	-4.783068911226156	1.222484343537704	1.7578219939535766	1.9220292846265443	1.952456740640664	1.8168193086078288	9.008298562207248	25.83843207883706	19.18757600495144	29.55381201369765
98	false	ULH	false	false	1.3561238495456684	1.9093304919382814	1.9113280135435706	21.827990529597287	20.86933578452132	19.68308286486224	1.5214056196927117	1.9693505820718946	1.4899734345212496	1.6990698083448397	1.3265758667999066	9.27702259067585	29.69726156636728	22.851839212270495	31.26800927943664
99	false	ULH	false	false	2.3188677231345025	2.0400938378178433	1.4726472755608022	-2.9209505181971522	27.49917394455659	-18.917519383307095	2.06941728568838	1.8031662888459912	2.188548717514446	2.096707776222932	1.3868679290581234	4.994724555616198	25.475449001573544	20.489963624060888	29.383098560155283
100	false	ULH	false	false	1.8815424201520219	1.3366778289471806	1.618652380946262	23.596655640224846	17.420750855998357	-18.71986195792201	1.2722003994809628	2.1278033853607043	1.261730211888223	1.678290306568663	1.682128404078469	9.290256305708704	29.813280912064265	21.55141782797879	29.686177557079965
101	false	ULH	false	false	2.088209750982432	1.9591880921595277	2.0625313606816857	-13.417937021375277	9.902473014114932	-5.37486285325226	1.3367995759565787	2.1935618234292984	1.8663859403686511	1.627251401186245	1.9372743477083798	8.564139680459041	29.244926408056163	24.158132043802993	34.41045601796574
102	false	ULH	false	false	1.2585436027792314	1.8125878646517803	1.7146368513017847	24.75245517224996	13.879142272016878	-9.072193525287105	1.9615354985938591	2.007855044752196	1.2627726682765574	2.0801367326844034	1.6112395544256213	8.462859318091505	23.366710360223838	21.05754881494355	28.912117615390855
103	false	ULH	false	false	2.35320787742302	1.4546005964721618	2.0818394434571643	18.45808111114482	16.143361296255627	11.06041523731712	1.9697866837999114	1.2593964202063632	2.197332820654891	2.050964277435332	1.5107513521701226	4.529850766910413	25.341343180493816	20.40717590416967	28.096718510755007
104	false	ULH	false	false	2.0020239818342063	1.4568299224942716	1.2239705134211736	-4.4179619616521375	24.714117653133144	-7.949596791289707	2.1691449307082555	1.2939387436940917	1.2061752868762272	1.6516454140898955	1.707738468738421	6.078251473027546	29.579683114116982	19.84861646767932	30.29080108203009
105	false	ULH	false	false	1.7737832407098524	1.7591359088599625	1.5277157271198822	-17.807749619291553	12.323273966646624	-11.48332364926414	2.162166800272564	1.4033084379424134	1.367419502026056	1.2951679168118173	1.549156856590797	6.498537209130039	36.11958544221159	22.44628398710701	30.31995740994007
106	false	ULH	false	false	2.169317309563066	1.3204876924202116	1.6467750913855808	17.351863464567536	2.8855311743033063	15.83794529930513	2.153163969677344	1.3928187593095445	2.335948104674909	1.6216102390247231	1.789535518249128	5.45952527200441	29.662137643552313	21.014275523350378	29.70587535143479
107	false	ULH	false	false	2.2228460534952896	1.889108360048668	1.5448199913315088	-10.770071184497693	13.802913491990743	-6.425048405845487	1.9919090075997854	1.268609143454901	2.3917394948481725	1.2174465574432531	1.5874750097038055	5.507041893674986	37.37604057432988	22.873637830753186	30.35019776675445
108	false	ULH	false	false	2.231932433452022	1.7617876418248257	1.5799747980615213	20.9607763929493	-2.0592439127503255	-23.246268226197508	2.1783988032547157	1.6355502038631364	2.1641195714749655	1.8127204842681253	1.5469789350863314	5.247756509133385	25.596042517256752	19.666608506331627	30.0909580315504
109	false	ULH	false	false	1.898899832212204	2.1033361197788016	2.0824162187714523	14.625964933830751	0.5643555335152115	25.324454169342207	1.233071469290541	1.6434539003774302	1.8016728677223894	1.913172942990594	1.5104299441511007	8.076694572863792	23.12002980889858	20.63528648841157	29.967724820579043
110	false	ULH	false	false	2.16789864371356	1.3803958297274035	1.9841739314254563	8.97896464470881	21.19703615535542	-29.379532744173495	1.673461023101303	1.2854796702221185	1.2824150251582358	2.1656945246893993	1.5335568664722365	5.643198727990405	25.393289296741727	20.715959091814902	25.61469415511304
111	false	ULH	false	false	1.6023481450917085	1.851361970025404	1.2101845387731756	-12.462874049219032	-10.813896622519797	-12.461145420801468	1.8318955086601947	1.6523491268067394	1.8843976397775761	2.1433710186074957	1.279165190630735	6.057065243953045	21.12395159568049	17.297285897753408	26.039506277727035
112	false	ULH	false	false	2.069487988389428	1.3895058061603334	1.6891458150609326	17.410092885494507	27.65733146045615	6.4443818440222636	1.4552526665098975	1.3627556290135043	1.3802908947800683	1.7502722521710692	1.7094187058009083	7.426758171905593	32.13945360106722	21.438503368651727	28.366438572807297
113	false	ULH	false	false	2.3924652692354416	2.1968719323530523	2.1008296200275254	27.74024064201396	10.957513131156276	-4.882192012298518	1.7518098152718053	1.2270467481002223	2.013808817866329	1.3752291361170446	1.8860114577484492	6.11956026322469	36.09867013941651	22.966441982604856	29.920232443045386
114	false	ULH	false	false	1.9531320364079336	1.2297680740011374	1.8642357195359898	23.47073635575913	-18.821812445001644	-12.128523902292837	1.646324839662117	2.116678996108267	1.2531377168416327	1.556047804187735	1.3564962441626347	7.400139234038516	30.871294955122583	24.187691115551793	31.372453260778858
115	false	ULH	false	false	1.4349777949050833	1.8635326169967583	1.822726751264648	-3.2828453988354163	10.180541378756978	-2.823548211038787	1.4087362683256912	1.851554794948361	1.9981597095985684	1.2033059224530374	1.9755380813137275	10.21321715654167	37.6745234465379	23.92302504782532	30.677193889367064
116	false	ULH	false	false	1.4203647544169384	1.5866884453649264	2.198680665529763	3.0277549043915535	-1.819077743310455	23.69550032934958	2.1592389985789735	1.5612860369895827	1.6865982105917403	1.5021338042166898	1.9283351584823074	8.796250863787103	31.792899568955747	22.93420109923932	29.75194537752764
117	false	ULH	false	false	1.7784326382623286	2.0266135957791334	1.707310991374876	-1.8015956659673051	22.808482710886842	-4.971167097868033	1.4219854551733095	1.248264415263484	1.7448793089223154	1.6042762549556495	1.486712042005153	7.672123189210964	31.841049134960468	21.476661578080847	31.87587764777612
118	false	ULH	false	false	2.2911802904721803	2.003127080653445	1.8861065965356254	24.82175826394083	-3.6426838364612735	25.777770268487767	1.6711773775355265	1.977248837609934	2.163348881432275	1.2792519821359838	1.8178557025268987	7.0733570121531155	36.46342109542465	24.065898650897424	29.285313844979385
119	false	ULH	false	false	2.3688734930188167	1.7914015624765285	2.1351806127467046	-7.206570599581669	-17.28449439740757	-19.68499271254045	1.5137921371461531	2.102607285169937	1.3361397208830983	1.4949705543408398	1.6780236884404576	7.305289300938593	35.373870080109	24.578408257637008	31.255168026363975
120	false	ULH	false	false	1.974382724490032	1.3768605157300844	2.1358594430543247	27.756625164074308	-2.883343607601166	3.335231512327656	1.5755132699027612	1.3192525887939155	2.1029215624852142	1.6838162590182817	1.2679654806315495	6.5967260009628585	29.464375965434392	22.328996166646156	31.29697855181297
121	false	ULH	false	false	1.6794505414899081	1.3011525312026173	1.7725806512404163	26.0802413934708	10.559233153061122	-24.07457785208924	2.154070969599319	1.6195038711860397	1.8807445979327286	2.1426274805687058	1.201604930759904	5.644281619090904	21.463841751841393	19.916569388367712	25.554311665336755
122	false	ULH	false	false	1.963052679147748	1.9896649860872908	1.8544845286334675	13.580897834511113	19.209748694505812	-17.99553565957693	1.8304239568963188	1.8216920628184243	1.8988812232911714	1.836167600023328	1.3458711835509842	6.145669849501458	28.141903654779515	21.74361990834413	30.666216798809305
123	false	ULH	false	false	2.1453365374991007	2.0387309516188337	2.078169376045441	7.636376185733226	24.834835722521476	7.621133419640298	2.056371541945532	1.5974038465020342	1.2240455745940662	1.3465355718118968	1.8758564771759998	6.474596337439396	38.002382287110294	24.545849430692527	30.34304254674708
124	false	ULH	false	false	1.2562394246734907	1.3310313112501106	1.7940386006463456	23.73940440329944	-1.3146017823527458	2.48257762957088	1.359186054131989	1.4701837556794428	1.758012863683286	1.9382114221230833	1.93982664682439	11.499959833112142	24.10081103999142	19.601421605774384	29.88320157761459
125	false	ULH	false	false	1.3851814219837202	1.574132782837692	1.5476367722663809	27.17742811606046	-9.65510541419882	-7.369443163312702	2.010487513943657	1.3937615593711952	1.6588769998600312	1.8984605265691379	1.5257694887492323	7.206538326429095	24.352652840247465	19.930245377028925	31.6809017529579
126	false	ULH	false	false	2.34980913218399	1.2747794910306054	1.5143444662404344	-6.6174904039446005	-4.915574943367979	16.399337853302253	1.846525977104223	2.071199156231013	2.054547253762279	1.8735167452812742	1.6234769655841035	5.52149624659082	25.179783803088814	20.28204862224015	29.602770919590004
127	false	ULH	false	false	2.252502950400717	1.8808746136852446	1.3929181588533377	21.309041020556684	16.202383630912067	-15.634826788834852	1.2221171768168135	1.3783438795240799	2.020175504034802	1.2893385576370109	1.8972659442796211	8.004123590164221	36.86252938213272	20.823605923211318	27.898585560233666
128	false	ULH	false	false	2.3801380767594855	1.5357385789356215	1.5900600862660186	-5.623735284666955	-12.402233177400582	-20.02842191203721	1.2093403163423666	1.511779090212789	2.1056351164415417	1.3708765300760355	1.896038144129052	7.849259279103366	34.686581617564414	21.728394633816595	28.259705388553563
129	false	ULH	false	false	2.206580841485107	1.2182102894280187	2.1274213789319236	-9.023101437529778	13.117792268620647	-1.2676858946544662	1.9980183600510188	1.3527288545521086	1.4494108602893032	1.9497136182931678	1.8720706328344423	5.426499874039674	25.117581581478284	22.206515911846736	32.58022601617326
130	false	ULH	false	false	1.8049492536940328	1.3562930511397426	1.5849174580401044	4.696288926513979	17.092088001539118	27.348707770661488	1.5658242993901272	1.7132207688599996	1.4942633673391006	1.433997911709827	1.8479939676874935	9.151096315715787	33.77628188573253	21.37291335569677	26.434320709667517
131	false	ULH	false	false	1.7616420941993596	1.5742626527845558	1.4808625270572786	-18.225609175095432	-0.3375613271649698	-27.121444865037535	1.8836848196620761	1.8105289614107387	1.7569480739295646	1.3106092189350165	1.4792413166380778	7.200829516388444	35.17473474746454	21.48337739497498	25.98121745942428
132	false	ULH	false	false	1.4973481365975785	1.507094426173905	2.0003203549077617	17.99858269467508	-2.7007574624118362	7.74416934644756	1.987915642019194	1.8719125389110527	1.7587705034547043	1.5675823154036421	1.9634943344907483	8.97670291637039	30.77773852621412	23.82848505757582	33.34144950151652
133	false	ULH	false	false	1.6693169425029888	1.8005241312829448	1.5703488777013643	1.0340160012933168	16.700464729547647	15.40636099216687	1.946621130202863	1.6638865316053955	1.794119810644514	1.6729011348016494	1.2104939112633186	6.500031633681146	30.254087907772778	21.70164951182069	31.37620655034444
134	false	ULH	false	false	1.9806527837909909	1.5674362982780194	1.26921240857181	-0.5705370814116861	-10.088352915234578	3.724060167201319	1.5669475525030998	1.3094108604285173	2.0367380531890316	2.150432435959053	1.7380674900602942	6.229416096303753	21.253879762429957	17.434830747360373	25.98823577251511
135	false	ULH	false	false	2.21633852264168	1.7266331577184908	2.0889616689893877	25.810973568771978	19.33082695746313	-18.31670136409429	1.7657010879988622	2.142404069130183	1.8736586242130449	1.6544919713602615	1.6277023813447502	6.50767113447032	31.937215092483285	23.792836861646386	32.52363680509978
136	false	ULH	false	false	1.3668305540165904	1.2310324139749205	2.1996145567174255	-11.461405910497145	-19.14853001440615	26.495090483747983	2.0311265985751032	1.587289395586745	1.2821179180321558	1.6159268656724626	1.8738149508460173	9.486998957403118	32.3299360113173	23.460254969549418	28.577311894328194
137	false	ULH	false	false	2.2570814071445544	2.1694690946303696	1.802944161722796	26.03000567176204	-11.993851416719332	0.7794912162343444	1.3927257258964756	1.3359862604354547	2.2112530277194042	1.8941793973292946	1.4778004514359164	5.946833012571477	25.043954014351144	20.582890459545958	32.370893149732154
138	false	ULH	false	false	1.4293783457876355	1.764460045648508	2.10887441186379	23.27784885328252	-12.708882309961988	17.809412688084013	1.8938725462582873	1.2829807143209817	1.5756517997549189	1.207492912070931	1.8729714441431151	9.187920925546328	37.183210119629166	23.917471833976734	28.840134077571445
139	false	ULH	false	false	1.4309235265983415	1.8304366520962998	2.076721668735551	28.37200835496445	26.20306018153542	-2.74079590816401	1.87622963781943	2.0503990917661494	1.25484370111608	1.7074061329989623	1.6488346114251002	8.904289607369554	31.653822863457346	24.527352642940386	32.25940709502166
140	false	ULH	false	false	1.506511240949155	1.6296038648040176	2.1489561441404197	-3.987804895540716	23.42347478175425	20.872400496957116	2.1508550239608093	1.231234048983139	2.2431459703351253	1.201098155073485	1.9921217796198576	8.685953006874813	38.332812486509	24.26815323675023	28.55119099931348
141	false	ULH	false	false	1.7080692418481223	1.9264549128467763	1.592903257249069	16.69510669098802	21.331250696011814	-21.46424314768762	1.7314661117956078	1.9476108735650548	1.4376716195387382	1.7196950591789228	1.9258854532490703	8.093670811524097	30.44784306205937	21.462860714960687	29.562163245612606
142	false	ULH	false	false	1.5174931283427688	1.7684608400429787	1.7801118655431114	26.52054250319202	10.10649868546604	-2.5730160059998077	1.728166604024588	1.2114750364799396	1.8260005363318155	2.1457868690490782	1.5548764693894637	6.872009998001499	22.31763428611607	18.989235324653723	27.265402845405596
143	false	ULH	false	false	1.3261817837841785	1.672868205092996	2.026413191364257	22.75178493825235	-9.385833347793175	2.2853109230998676	1.4118936255884198	1.4603316318972093	2.1324478188710683	1.2992070336532824	1.3711753125020405	10.276306790694537	35.27117194834932	23.418492607110117	30.625667642596795
144	false	ULH	false	false	1.4447619344869667	1.9226458259901087	2.114518761950056	13.193052924318813	-17.46496495425151	7.593219611370149	2.0728329697792924	1.5304676658625236	1.2588345256899818	1.545746698056524	1.7530091724708345	8.171095859901595	32.12618395980451	24.455941054968363	34.67613394862487
145	false	ULH	false	false	2.3619476592434356	1.369668947857491	1.389687136470692	26.851101412080382	-12.932242705946976	21.997574689985814	1.9972860892040174	2.1158443259944484	1.5541850206817274	1.231167656756057	1.7044534296247051	5.5833689188478655	36.58770620383491	23.47711089719021	27.104372113569173
146	false	ULH	false	false	1.5955652427297984	2.017188496229902	2.1469464546731345	-11.902301356071245	-19.232387189926474	11.213829419239598	1.3776726839808737	1.7850943401679376	1.4831464408316581	1.6235159003386448	1.718821515242189	9.241896836834892	33.55059926142989	23.48448193587649	33.31498383206137
147	false	ULH	false	false	2.1088495142109216	2.0853741002287975	1.3409060713164458	19.54113054342389	1.7707919184085092	-22.17303094530987	1.9775125307152543	1.4594947167295471	1.2085847932934157	1.6529603567016642	1.9256210337628463	5.755706757867166	28.369725253443182	19.412465315765964	28.453909381549387
148	false	ULH	false	false	1.975585040303074	1.2116056694297315	1.4780693942301948	28.188561639801037	13.737324215367451	-14.884347905754886	2.0947974438411574	1.784393835806387	2.2153437399874694	1.8465945436175526	1.2855452041588646	5.897021067952806	26.455297548997024	20.600035714314185	27.863922746798195
149	false	ULH	false	false	1.286223778028478	1.391393097196328	1.9066147534776197	-19.235117987913743	15.31838991486508	1.3107737466000557	1.3986715957420648	1.8289207884737677	2.2456170118964103	1.8609032413814064	1.322520509518513	10.47774329748502	24.971873428174177	22.526106969780756	31.80450057125639
150	false	ULH	false	false	1.565348660383319	1.735108633107413	2.0607197365229712	-5.579900901766392	-6.408643741278068	-3.7515498995487917	1.2246873622829857	2.058134508346654	2.183978672074942	1.5520256057231296	1.3067980458141941	9.841060563703904	30.457235242211915	23.80068190449656	32.74710212401742
151	false	ULH	false	false	1.8483331789362292	1.4813551711500927	1.878727390454728	-12.717146173357762	7.699416098850342	24.77750703033003	1.224342102634682	1.7627532282823972	2.022886008970993	1.6460764606711762	1.6474867221876521	9.4805512153534	27.872880562736633	21.46440368567946	29.215105287086327
152	false	ULH	false	false	2.114381320912048	2.1905684434008683	1.8997321746081648	15.012359803760958	12.281899394489642	-20.481248842368668	1.32776749068199	1.295624362939643	2.3462752782776963	1.4961796544887367	1.646198158075641	7.365266249369398	33.37521684327463	21.354970801063267	29.684838071964627
153	false	ULH	false	false	1.4343689395429484	1.9162332524469294	1.8987385766878477	4.406058445848057	-1.518421074770032	-23.557257849318137	1.4497023293574647	1.7467191201754477	1.717377833497515	1.5936643150681244	1.9438154840888633	9.846506248106875	29.01953937740341	20.630988394720596	30.588293978936655
154	false	ULH	false	false	1.3473649990934125	1.9939111762347852	1.8455506271521585	3.5781290288473464	4.821407815879564	-9.973655388025023	1.2838609466084168	1.2532872259721548	1.755183260528472	2.130517939706427	1.6104122087150181	8.79146628078136	22.170503486172557	18.974138216551633	28.102258514052576
155	false	ULH	false	false	1.7939256451610066	1.8355462792383674	1.6181360068757868	-12.644836749106801	23.674600489479737	-2.1423620951258187	1.6552989429037757	2.1399665753008765	2.0944049260249153	2.1749486550296444	1.8871789621855561	7.338230824828896	23.231806592193227	21.963801282066814	30.57607689449795
156	false	ULH	false	false	1.878812271080244	1.636020262771181	1.3290777238668	15.926731803046394	2.9324587855130346	5.269691266001427	1.9091385561531657	1.6621130628326535	1.9595483416015915	1.517139991558484	1.3899897852742131	5.876704769536527	32.485763375626185	21.177540887637203	30.637069253684377
157	false	ULH	false	false	2.086140125439186	1.7936947736346909	1.6650772406104837	-5.812681664390496	-7.6869842196816265	7.124077542248234	1.885234933752479	1.3031828779514154	2.2677025189161295	2.0081644731249497	1.9217158996802453	5.450721164338897	23.303023499695097	19.110904849569295	28.828483208064043
158	false	ULH	false	false	2.259187283612964	1.4859611431666369	1.2005325599038619	6.301223451965853	23.377800339994884	-4.438847484156533	1.251766087427566	1.29293516856817	1.8410153163099192	1.9775370737507947	1.4261994848647415	6.426196767407895	25.71763745202683	18.69675721911791	26.97388380502398
159	false	ULH	false	false	1.6978035905886681	1.6846224554369238	2.0732204472702964	29.204630084066814	-1.2621749721560747	-27.067465558145173	2.0187313186541913	1.5217358036197561	1.7804002648149404	1.748355215159656	1.870498683711859	7.420084202656923	26.50137349585771	21.461980150892714	30.881826821350863
160	false	ULH	false	false	1.512174831535964	1.3047623845408003	1.5246991054623222	11.885282166548077	8.161920341972426	-13.6743152178577	1.3290649186395898	1.5344585700159106	2.234974202338373	1.887252527091898	1.7318919303707978	9.922664050682167	25.263777508293416	19.02061055403555	28.899835110836992
161	false	ULH	false	false	1.8899502475920738	1.4163593417660132	1.7668467877553666	-17.634557597417924	26.949983887628058	-11.2780277333916	1.2627575152208521	1.3980313485782674	2.077883680375675	1.6920089657591115	1.76539928695557	9.166473115450895	28.599127512929325	22.911303556190333	32.191775448348515
162	false	ULH	false	false	2.301312690173783	1.5364302040696216	1.3747952031638828	20.43220308029487	14.324826650127648	17.34218863852777	1.4347257470682773	1.5585515650153325	1.4963442952459527	2.167218505983454	1.8594108549470323	6.153809220556941	22.724575725715418	18.47668652948758	25.142511820931254
163	false	ULH	false	false	2.226628549474011	1.6424489858310691	2.1907307171715535	18.26829360053452	24.13543105545355	17.866930995510355	2.000412773876911	1.3019656870745717	2.083416469936048	1.4556438356704164	1.3981910737543315	5.344893545280657	36.286024625430294	23.43989926405002	28.76422837289411
164	false	ULH	false	false	1.8120259530097742	1.3445862669441893	1.773135304266685	-12.696240137992202	2.287716615609117	23.062477707755054	1.6635461040403865	1.8377507620970013	1.9640773910214577	1.6701367754791607	1.3826834010187148	7.212425828650886	27.903271222119947	21.43013517973396	29.263117888492875
165	false	ULH	false	false	1.9873217065379043	1.4215964713157896	1.9263311235159293	27.259414668178273	12.792923252879277	29.622543568528076	1.8812552567271172	1.732214296173626	1.588312091125555	1.231743423549684	1.9445736445008581	7.853305276182198	37.996826551818316	23.36707487605218	25.142341284083876
166	false	ULH	false	false	2.3040149292619656	2.0063683154003766	1.8634326012951459	-19.670321779155067	28.42562628696944	-22.44068330665306	1.361657107725987	1.9181660092804251	1.3658076690603926	1.9926842673430167	1.863420992386584	7.256765545159449	25.657689224933385	23.674933324201184	32.03250702016703
167	false	ULH	false	false	2.0944267531481344	1.956220191179614	1.635515699341159	-18.176951244607753	-16.3174053704575	20.0467338745115	1.3417174153432174	1.8386747072101508	1.3638514097711982	1.7540332216157188	1.6739016522454357	7.488115611959315	28.80905219207608	20.61717253000905	30.22067026198979
168	false	ULH	false	false	1.2247394622551944	1.260852558573601	1.5647382625823572	3.4770936107884616	-14.109585715672662	12.755568719096193	1.4405017858561067	1.8643978232166227	1.4164977689787324	1.833277221752169	1.7038126534620932	11.446517946934433	26.11922714336712	20.788926913262983	30.290057500593498
169	false	ULH	false	false	2.398604974184951	1.3063823832684742	1.7982687883728097	25.977102902498586	1.4897940184007368	-8.372798852186659	1.470804442442413	1.9862253321587984	2.134712689708887	1.4349751471586825	1.4978646515798113	6.420074392233033	33.816591130923015	23.888232944263468	31.542172979741704
170	false	ULH	false	false	2.33437583491186	2.1415698835979855	2.016859626482738	28.218351198440672	0.09798919307491971	23.81628029118824	1.4737772364180255	2.1521886791980886	2.2255634073966997	2.1140181820022477	1.679747339911176	6.373121712939165	21.754067078839263	21.475678640129136	29.54219801295157
171	false	ULH	false	false	1.6704057095801927	1.253383980657775	1.7823895791588873	11.980755197655672	24.191360831387207	-7.643545072537197	1.5312125324070098	1.4851171773858267	2.397654712931585	1.312514063219059	1.9514892664139385	10.130463713468432	38.7335370348294	23.02634371550095	28.388912198229065
172	false	ULH	false	false	1.4935287027243624	2.183488790292194	1.645362717277163	-17.51592677626258	-15.278233474151648	4.74694109429203	1.7563646061431646	2.093599051326247	2.0893757929513685	1.7674351790460816	1.7626184029583996	8.277367380446686	28.4730521711233	21.726116834503298	32.24415170383915
173	false	ULH	false	false	1.749583781696637	1.547895142685611	1.6707269593617655	7.549849180337276	18.762398149724014	17.41102045395756	1.6655248580403499	1.2469088319976263	2.13697033786202	1.796779749517863	1.8985866603462374	7.81897328073816	28.874992027254926	19.831249813219078	28.65892784590891
174	false	ULH	false	false	1.7547990101504183	2.054342887469165	1.5066963411395329	-11.025511496335653	1.9276888806665262	-14.068066740253517	1.9477003792997407	2.0701541661870517	2.169771520812006	1.9680578236966277	1.8677528407327288	6.45717878301793	22.958222370081366	19.74328265627494	30.414614194080674
175	false	ULH	false	false	1.4673324014174856	1.8090599862287577	1.73556803886978	9.366403469879344	-9.977335698563593	9.298796318211455	1.7873503987675232	1.3732478522478682	2.3991558913525344	1.2176710197397491	1.9409514406141763	9.23227467388685	37.80437035495091	23.223782507577347	29.80915878818404
176	false	ULH	false	false	2.0401212943278813	1.8027025524913802	2.1198828460401904	29.055192898628476	-14.859875339559533	2.7927422524141114	1.5572099226967508	1.8619560269334106	1.6587570299567556	1.4870566856205207	1.4763608977036737	7.507669735754956	33.207485101869885	25.839076705569326	34.805578545871256
177	false	ULH	false	false	1.9521323694176766	1.2223441553542942	1.6700988160815218	-1.718403591804659	18.186231110084016	-9.500331745039759	1.4177195555771651	1.9500957724345676	1.2451046867888946	1.4964193021546475	1.5780895959539545	8.627854734890718	32.74724584248491	23.28715494918479	30.296053106600844
178	false	ULH	false	false	1.2572009826585575	1.5129047919535987	2.1909300348422645	-1.4987653449065625	-15.725746804567617	28.521706341407462	1.769630011966857	1.3657564982999926	1.3527410186615598	1.6194946083824766	1.5014660733443073	9.624532591679294	30.660748507507044	21.990100772753138	28.288474381994615
179	false	ULH	false	false	1.6501578126951864	1.9630960143665022	2.068590912674134	-9.767674822246965	-1.4740931962385773	3.267427423314981	1.7144606646371348	1.7197305763691855	2.123123941376168	1.6768843266406375	1.4958044074545163	7.848175514889963	28.318958021278746	22.980538214163317	34.33480444276019
180	false	ULH	false	false	1.2341738796091106	1.751226949257984	2.0740313381684574	-5.755848292587068	1.4475223743014283	29.549588643193314	1.5004868321610512	1.683696623541282	1.9531213319803702	1.7612093961999031	1.5049473619216098	10.177007987192944	24.67306839819878	20.507744090093492	28.811932347071103
181	false	ULH	false	false	2.0246825613436927	1.2241574197076461	1.3490912571308935	19.688964241652734	-12.6773537324368	0.2794254544645405	1.260213956813461	1.2100224799947357	1.585281435929013	1.6436500598444912	1.5976874749921874	7.831507469102071	28.649825478350607	20.092430600240228	29.535058483737572
182	false	ULH	false	false	1.5395108928414822	1.7541830156800442	2.09296640953308	-7.322820607100821	-9.581156835545377	-8.732432317379768	2.148122418088543	1.8595936809004625	2.0962144602205344	2.1246380118217583	1.9273173445862657	7.409626644581847	21.68013618667906	21.215832653640483	29.77959251542637
183	false	ULH	false	false	1.2365389321027531	2.1190045070953523	1.5936362999692126	20.87242664632214	29.451553127177093	16.93565361231823	1.3684904835679608	1.825728492797646	2.219267466197926	2.028901962050072	1.5179072776303324	9.157278851088414	26.05074002398272	21.069532838161905	27.882277355428723
184	false	ULH	false	false	1.7424387165382504	1.2571049572302189	1.720125251990882	28.025991334202573	-4.186086324206213	-4.572372317436724	1.4642555539729338	1.448142445108924	1.9385219634010449	1.318824740992358	1.83640769572846	9.6844724343732	34.957519906584054	23.121960822333428	28.956013678744316
185	false	ULH	false	false	1.4461039492409384	1.6512110491416043	1.4688487339844016	-10.478384322233548	8.02337815366823	13.766778941551483	2.114390464698348	2.123962968901652	2.260363619780997	2.082581321586008	1.700477747794488	7.435572416259719	21.03369725347288	19.696735688821335	29.920016971532206
186	false	ULH	false	false	1.9887552827624404	2.03250848782836	2.143990851278174	2.924561615472605	-8.73923570637046	14.259682910765758	1.9510362187502446	1.704827367807479	1.2204311663105696	1.4603888150432773	1.7022208822634068	6.798749017518806	34.130136400062554	23.942671642277865	32.45123022233962
187	false	ULH	false	false	2.2809097355670036	1.5005035318408637	1.5221370815848712	-17.77908367250881	0.6543219256190476	23.174704405447887	1.2928529137189122	2.010243981385017	2.3680823775893227	1.9049065353252168	1.764824199157451	6.858715805553583	24.111112268014764	20.013493504476166	29.27501117265517
188	false	ULH	false	false	1.20102401499725	2.1819725014871825	1.7482393254955468	-16.405501687850418	26.1065947367455	0.5706721338650027	1.400758970985347	1.7732366852040995	2.2308680650497	1.8963958956863962	1.4520024407144554	9.176946137498026	25.262621301856356	22.445664133755802	34.02077680643328
189	false	ULH	false	false	1.287455585989468	1.4751175872660283	1.6740865019425593	-9.942418944090097	11.393383578701375	18.411184400704347	1.6095637253184591	2.1621514754003615	1.8650299969760393	1.9610909366769547	1.5889824933160668	10.096001070727509	22.962708644028936	21.280247593210543	30.909824741797756
190	false	ULH	false	false	1.2524592772999643	1.6288352547726628	2.1641519026129026	2.465349278058163	-0.9560784229288117	-2.6100300109599317	1.6005314776877042	1.5071886043379332	2.3782712782553164	1.7268816436960133	1.7259973188957982	10.32052338767784	27.957886305726582	22.167028451297362	33.155814350784944
191	false	ULH	false	false	2.229079941206315	1.4262751954095683	1.6614846822885	-19.03533753946318	6.018522907969565	12.340448990132085	1.8108891840969665	1.9782124714830083	1.9287155146013346	2.1927021422539634	1.4315681025406213	5.533664273668455	20.096187182138603	19.867699057138562	28.366678403778536
192	false	ULH	false	false	1.968408364890832	1.2898736634296895	1.6804454868246936	-11.771931484754461	29.43747282108488	-24.168756477945095	1.7472356189341314	1.4743777681176515	1.738356580288006	2.1976717129075376	1.385681947143248	5.911943426394328	25.2360393074121	21.35488275356627	28.21878937696709
193	false	ULH	false	false	1.5856740784344572	1.9459751506347809	2.1670378981015546	8.170053793079177	-7.305415997235665	-27.219994364721597	1.414154764865289	2.062340135613946	1.480009540881511	1.8396746940181286	1.6599261012608617	9.245379739803301	24.994733395729597	21.977329096035604	30.853111285102592
194	false	ULH	false	false	1.985700517504142	1.9402754918703453	1.8757469626130852	8.148733462648064	15.810387323380446	-10.879902004728336	1.9259604969349082	1.799276977548308	1.303301501863953	1.3579242989622562	1.514795047002845	6.625781659877193	37.372881750853594	24.22955740314681	31.361820801595307
195	false	ULH	false	false	1.2394498017187083	1.842924743309828	1.9870593319266998	16.438903581248567	-2.5030504166966203	-5.847734421411118	1.5956086648456997	1.5039390649951745	1.897784107218089	1.844650225768282	1.4701481238314906	9.345506445563903	24.311440731549347	20.715657673307017	32.79124550422668
196	false	ULH	false	false	1.7361554678597428	1.5346039392341608	2.0246357019695838	2.5156460272394376	-0.8936304696776141	9.450474068849939	1.3964440261227173	1.6095127706739356	1.2875309317116972	1.2532563686779714	1.2962380524002861	8.95393072259871	36.99823742777117	23.82712302822653	28.807401747336137
197	false	ULH	false	false	1.5556825794368492	1.295561746875386	1.3018102234241626	6.435642195477698	18.64159287174003	-24.732743261950425	1.8131212824634657	1.4095843916833353	1.5135952884902715	1.5072731960620982	1.7674410513173473	8.728084715490803	32.59135498755067	19.7278725042772	25.993196140547575
198	false	ULH	false	false	1.4227821238252034	1.6570114864714607	1.6815461361858097	2.2211381294530277	-15.206193706020816	-5.676184030300728	1.4623365875160865	1.724981480209785	2.322291329157678	2.108721743426641	1.4161833073544954	8.647910616000814	22.69722147554043	20.41959783931135	28.98831984745227
199	false	ULH	false	false	1.5211976681160928	1.5275794030844714	1.6127729892185245	-3.7951045565387	27.393016547472584	19.72840054587957	1.5938757832950938	1.718186246489799	1.2409418001000607	1.587516085154061	1.3719591265045434	8.818634248825855	31.41356244966803	22.80515672789192	29.815266976277194
200	false	ULH	false	false	2.0561415101929055	1.2848516794419995	1.3543195206543241	-18.684539932390596	3.370284865881967	20.376565947376424	1.9404657420756661	1.8229304987582198	1.4547959894177602	1.8721984442690902	1.4494197547060939	5.8767868779926715	24.1127790265587	19.282514034546562	28.294344801800015
201	false	ULH	false	false	1.387685154249977	2.144917847612836	1.8501881683776031	-1.1742671667013482	16.432465452327868	-2.7800979170737	2.133750718265548	2.0774602320530926	1.6912761657617017	2.0329780687190073	1.7930796274450642	7.682359120447096	24.41913192094309	21.539590959738685	31.112031287375256
202	false	ULH	false	false	1.654828504535586	1.4422358448192893	1.5307494192876216	7.7803921275593915	-11.330567371897086	6.52584093494092	1.7081501277586861	1.252565619532748	2.2051900459378	1.2510287274121674	1.218053426262972	7.570880787252519	35.84626368831924	21.614594821497295	27.63002803488188
203	false	ULH	false	false	2.2024743146293773	1.9854016367245484	1.5563764247521292	-7.170826528313572	10.226030829695254	14.411371753144838	1.5144062920369492	1.6108881891019555	2.0266607285435905	1.479001585183997	1.9977678094636433	7.121180173787975	33.04507417745413	21.716587082682	31.55592214854414
204	false	ULH	false	false	1.9619030002785465	1.221085538477083	1.9551697719432397	-19.429507248100567	14.937659425548851	-18.064348889035504	1.615924711877717	2.126625284305683	1.6308823842682334	1.5193302385381906	1.982964083556441	8.906643730622003	30.644902390240055	24.744412324280944	31.1673790881327
205	false	ULH	false	false	1.4618907147609248	2.1493730928287866	1.6091101994815413	10.157657581034357	21.263726846968844	-29.155991915105982	1.5483865272852264	1.8894869176699558	2.3565408174325957	1.7355580119909462	1.4257275538338128	8.504257263252464	28.72271365824889	20.852662840908852	28.52414024470732
206	false	ULH	false	false	2.3939205959824363	1.8469395795312549	2.176034759899413	28.460038051764712	-4.136398253953329	-16.95232719722557	1.9317637437437638	1.6550515138536626	1.9722978737024883	1.5358506210954168	1.261900609914076	4.851449985705475	31.581548797659053	23.304168802732633	31.469578406360867
207	false	ULH	false	false	1.2777043121745562	2.023179661265595	1.5111815870657674	4.480197361556236	14.107789204262353	-10.394428004702693	1.6998410747339419	1.8452292828040884	1.4860720531316194	1.206551844134314	1.791966651602308	9.537623536810463	38.72964492390929	22.56939242357636	29.845890254816684
208	false	ULH	false	false	2.287798578788158	1.8249129924643828	2.0956006150531468	-19.964733289394704	29.90335447813448	-20.741186547029464	2.1626929194185838	1.3060374630068787	1.798234037817177	2.1722348021723628	1.6520469540210425	4.389044291565874	25.270152921287725	22.114260407161808	30.740369164003916
209	false	ULH	false	false	2.3697574031496815	1.5826398554854066	1.9546692154463579	5.746710170800391	4.348109717771571	16.47771862224832	1.3179160021376013	1.879555089585263	1.850820649917344	2.091357573018466	1.5666789454154615	6.407382145478971	21.37041418630441	20.492121839394134	28.884981610954284
210	false	ULH	false	false	2.1996152475911384	2.1554445338426858	1.6881378271745704	-10.927304789710082	15.663893190941359	-28.756818387012412	1.3341171236559304	2.1903186926922307	1.9747483870434435	1.816445823200644	1.3758293981035223	6.766861210051335	25.062949425152055	21.452723918681222	31.36258717047471
211	false	ULH	false	false	2.3778411644926862	1.6200205938528291	1.2517051320438188	19.716108496773437	-10.749268512282141	-21.33064579784333	1.7048807299030324	1.9646242659965918	1.4117931233560408	1.6671190053791654	1.7476499310955234	5.823554795596109	29.634399762333246	21.126411852373604	30.68434850440239
212	false	ULH	false	false	1.959087137130982	2.0795542652367858	2.088375071571473	17.750480545593604	25.376412420744423	14.866225440895658	1.8087374425199887	1.7331808728618339	1.8972614065257645	1.3248693767951174	1.8886513313969524	7.790774238239067	38.67055507200226	24.591593186933082	30.07007788474538
213	false	ULH	false	false	1.7578945815323948	1.4912146281068743	1.99787411005327	0.36333311757712394	1.608695597091959	11.849199177961129	1.387317861215316	1.3282595149319116	1.482281853067897	1.3506800688901557	1.2302156924903407	8.520122948241312	34.92096132842374	22.77968457083705	28.864159323228492
214	false	ULH	false	false	1.412261827860503	1.3030065447824524	1.2839850066847203	21.9411273830394	5.532063777795827	20.01693783930411	1.9342066108665152	1.6773764992521587	2.309075719424876	1.3550747927995181	1.965940959107239	9.382881741912286	34.091794275922936	20.3801684372271	26.999904636116348
215	false	ULH	false	false	1.8164484168509198	1.2152661802844074	2.0466488776611627	9.767189824398379	0.1707902619586008	-17.581241196783935	1.405637593324203	1.4445545971181375	1.5280300720815005	1.9278587608153297	1.4988366369236028	8.280872312342668	24.046997899190515	21.049077090720452	29.33352349317409
216	false	ULH	false	false	2.187806782964104	2.152269350963091	1.4068597521432715	-7.004407917217435	-1.2392289217861574	11.53464798437798	1.2398122365863973	1.7441515963662144	1.7374185083084068	1.3419740397537498	1.8909155025888933	7.829823019870469	35.46665327375543	21.763266131642844	30.746541569273493
217	false	ULH	false	false	1.3289364251025546	1.4990822828125303	1.2851487332098679	21.492073140829937	3.1527707214958234	-25.70163816508906	1.8609667965896683	1.780422683263141	2.2121863786945957	1.2603549823123477	1.223056861328876	8.809862562562634	35.289372036455944	20.501712159095696	25.406530468792823
218	false	ULH	false	false	1.772416610862722	2.0282172075833476	2.1283263976878586	-7.860129838785019	-17.177520006087818	-28.358803848730986	1.3312412375921876	1.4860872647106156	1.7737103906578793	1.5249812258042705	1.6431372150384982	8.739968712752901	32.54661907611132	22.141621987052826	29.878677507873352
219	false	ULH	false	false	1.2947286069459305	1.294447136751468	1.9046609607573015	25.907544909053875	-4.28582669019754	29.815121316219393	1.9747758787480316	2.0367516454036876	1.4596278068572817	1.7386870886802641	1.476042481753019	8.950464043261226	26.265286754811086	22.04586422962135	28.707677213315932
220	false	ULH	false	false	1.5155905829246392	1.2289667192724172	2.1610006329931553	25.00553522529568	28.953028408473052	-25.554846498096108	2.194445287610125	1.9505219625481853	1.6726511477908306	1.9822213812874399	1.7290366392961931	8.112857919587432	28.770832400235584	23.392001478897917	28.81737550034477
221	false	ULH	false	false	1.5813731299116993	1.4696119390567774	1.842513119440445	19.44451040649001	21.017215123133568	10.305086278413935	2.082282606894439	1.345912245071906	2.261406348644292	1.835096138196068	1.811409788207334	7.285954511494648	29.296889133816755	20.839434048235244	29.807712854338178
222	false	ULH	false	false	1.9087983204660677	1.925996936096851	1.7748504295694205	28.848279588585733	-5.959067451527153	28.807651172696286	1.91538629108849	1.2371891595533864	2.07164450314907	1.7702408595329264	1.5322400787534551	5.774965230507565	26.053945790023498	19.806540387430047	29.02411002645648
223	false	ULH	false	false	1.378916328184146	1.4017248799650046	1.7413852184688738	24.958219428869704	26.782740340319066	-1.0864653912310267	1.4430691606657922	1.5202907707097264	2.3515010144027633	1.897486951976679	1.2899614539389606	9.509092156943181	29.45147640988671	21.679404095951984	29.361322670585576
224	false	ULH	false	false	1.220069413685562	1.948957035187568	1.991550788759136	-15.399895167775801	7.112366253078989	-14.850984848231775	1.46907128228582	1.2504508572702566	1.207628009085399	2.1895558707088876	1.3704704381488828	8.624409000562533	21.731685454963817	19.983937639252012	28.422883700860737
225	false	ULH	false	false	2.075307382628269	1.5817437634398739	1.3258576143323164	25.861079967365214	26.696284543936073	-23.911452312129953	2.109931639477765	1.6132506085177132	1.4510342058107693	1.4273343832078644	1.87964646913374	6.337347051917678	35.12199201956741	20.589735085005017	26.03804226085794
226	false	ULH	false	false	1.2378121864834366	1.3793618065752495	1.5188990897762922	-2.9641366567794982	11.513539645076506	-9.440127426623334	1.3121106378800251	1.8174649355133108	1.6987441563489878	1.937514543285582	1.2215858271092581	10.49054504915772	23.651090764985376	19.639089596390292	29.433490774977344
227	false	ULH	false	false	1.7923299005200992	1.3236162150004094	1.6419900610547553	-17.422629279044692	-18.089298259731166	-24.453398696001603	1.5679561920918672	1.2944723553905861	1.2842013141196347	2.118583170723913	1.7804190560736968	7.75520373068005	24.052176534269975	19.386578957705698	24.56278762920968
228	false	ULH	false	false	1.672100038677301	1.435055155116289	1.4693229600152313	-16.8071077554234	16.070092777568092	14.010252397279789	2.064724367212918	1.2363714993558415	1.6139294331153713	1.2294558611157198	1.6052374245469214	7.310898841545238	36.017467337727304	22.102348455887537	28.35779513404809
229	false	ULH	false	false	1.5059276942372906	1.4247078010914889	1.7576684256852233	11.789939500276407	13.05981892149152	9.797131123937465	1.4129367740523142	1.4430739917254507	1.267032291699481	1.4758356387136438	1.90901427201762	10.641333561623373	33.10497897901979	21.55076277174878	29.634772829425955
230	false	ULH	false	false	1.575719081484597	1.3791382936710121	1.9829909089015736	10.019328217848024	2.6095011699655224	-27.559754341793603	1.3523719458235721	2.192560154641309	2.0640193944772047	1.509188118099687	1.6985307913774403	10.68410757463511	29.669183649083664	22.72125261832054	28.47955116462835
231	false	ULH	false	false	1.558688712681086	1.998414063492773	1.300144796461106	-15.32826576861001	20.082151018215292	17.761059503540668	1.8014891613652275	1.853613669405863	1.541564606972186	1.3870363996256219	1.29851181755493	7.576766119053305	33.70283608785889	22.557034411586567	31.690115118727533
232	false	ULH	false	false	1.594839995248103	1.549982968562142	1.6868685916039556	-1.3531456684830232	-18.835282835936724	-16.83841112172485	1.881865628346331	1.983169977472008	2.2093372314938504	1.8685130677424153	1.5652504899635877	7.640894200825112	27.109829116769287	22.681944407025743	31.427640122608253
233	false	ULH	false	false	1.2614097315392274	2.1002119245460102	1.271446504294175	3.369000976524198	24.58896117982451	14.60833310383833	1.727792443891781	2.065746627283358	1.5773500347598994	1.7123833900335286	1.2228259834491813	8.201810289121852	28.91335578149441	21.11921973067336	31.033791663233146
234	false	ULH	false	false	2.292920788642256	1.2492336400200208	1.270141080223305	-10.105611186621289	18.042778611015905	-10.517714722280004	2.0570963608201382	1.685131287062439	1.6009406657617353	1.302685608621912	1.3155991437069672	5.133677703154238	34.30104927999916	22.05668224583364	28.18820763195135
235	false	ULH	false	false	2.2012029909426962	1.4313766348499428	1.849962053359695	-8.101724589685926	-7.254059059180424	3.448046523571879	2.004969272037332	2.198586992321123	1.4258722611128836	2.1662478254897723	1.9452561077142276	5.47286161561392	21.242496309130956	20.969640076028703	30.628274810513904
236	false	ULH	false	false	1.496058189894863	1.4107141977760944	1.4139875724262492	26.236892895595552	-16.990774479182342	-2.368717924064242	1.5802464157319234	1.2176633074287493	1.7095164488375407	2.1588831297193813	1.2698295489780274	6.905104543695561	22.436011784517504	19.11688093096911	28.115816468284308
237	false	ULH	false	false	1.7245179056658078	1.7214526869416793	1.6964020829162119	21.731923855165327	1.2969041350459314	22.394996380333776	1.671905904755696	2.0394194161416754	2.1546392448364022	1.6858455815578788	1.9817546303896625	8.400287238297237	27.585598015967456	21.352277809131607	31.13293688848529
238	false	ULH	false	false	1.468937980576671	1.277007763344031	1.2064481944597525	8.298559173675958	27.834410539450964	-5.055332280062586	2.130499007204918	1.2962892769684689	1.4005410515765724	1.3341932337370097	1.4468812160864875	7.830220712635498	35.8728237365292	20.532355765976554	26.2108967470754
239	false	ULH	false	false	1.4486106311522797	1.2333534084934514	1.263466170971718	8.379730024152948	4.5968698189326105	28.621346331934628	2.087111730862378	1.7245679264770095	1.3269512392290403	1.4511067527975277	1.487265212385695	7.817875119616895	31.362369721280615	19.59493551265579	25.088465142034543
240	false	ULH	false	false	2.2895417989262503	2.1706651105675	1.7768626119905029	18.777742003599826	9.03014932313032	0.1592283268280852	1.533691274973942	1.2673432835769525	1.8243599496734173	1.9866332714379573	1.8141778041688648	5.648147713047061	24.313110601461055	19.408133042712265	28.882660789575187
241	false	ULH	false	false	1.6846913954270724	2.188490456484238	2.002265694838469	12.821646961008128	25.54706245859856	-17.107271127529664	1.285217930973719	1.6795706782586832	1.809414268768942	1.351577074543208	1.5042584366996823	8.811633080916772	37.1444653769008	23.656017294776923	30.776459701674085
242	false	ULH	false	false	1.783739647921796	1.4477427414382495	1.4555595602163736	-0.10763246875685795	-14.898499836380573	24.704010246189956	2.1490309313274456	1.801064755280282	2.1117601185726733	1.7428539528816582	1.986837430735999	6.9710896355109035	28.236174517800123	20.138344964454774	29.586094641361004
243	false	ULH	false	false	1.486208397331139	1.564191863972716	1.201894802276823	25.71200619269205	11.607764384533802	-21.027454196429474	2.1822248337612775	1.4884235022684817	1.5941840532137534	2.068214997523093	1.642078163347538	6.269317588215142	22.183762470352068	17.772325038836897	25.28805611004088
244	false	ULH	false	false	1.698786784031422	1.2069771148892567	1.8517000417996208	-17.368046891080326	-12.27273338476951	-6.570065987957587	1.5611809847004363	1.5656315848938827	1.4092060831948212	2.1529943656262795	1.9725431513731102	8.85640660519894	23.19281900015205	20.753940787733804	27.223614039240836
245	false	ULH	false	false	1.6320077126898227	1.714886387847579	1.5429488747174245	17.654405856610005	4.718204415145511	2.3600572283730052	2.077058964733483	2.126061125547256	1.6080915627606136	2.1156971387775165	1.401060879878753	6.086014988444351	20.601043051391528	19.785084169732382	29.003763726877253
246	false	ULH	false	false	1.729882807065012	1.219065863505698	1.7709153778201587	16.595390369128033	2.821054979598177	-3.560596412473732	1.3509362391486541	1.3870139373157555	2.175418235084121	1.7237117020204207	1.2518156551817712	8.33507017657756	27.802997030926047	21.09187290678555	30.412348027490285
247	false	ULH	false	false	1.335185025381286	1.2443264957213418	1.6509455667220783	10.287259600850305	3.5744311869929035	-0.03736932096173007	2.131347795304524	1.8178676401582328	2.3650350983309663	1.4052823191156243	1.7052794531542204	9.029872046473416	34.55210973589335	23.12274934350614	30.602076867123
248	false	ULH	false	false	1.9900454734500985	1.9965202783915375	1.9445133829115653	-18.34812571724334	6.725586148337602	-14.205696378308522	1.614065740511236	1.3489856685646475	1.584152484736109	1.953044785517483	1.3648051639428058	6.028922158025246	23.104482423241116	20.172059189753075	31.652777866186547
249	false	ULH	false	false	1.5967520912938213	1.7172613010719004	1.304524694932627	12.572184937368618	6.642429260754145	-12.480433883148066	1.480884746398334	1.7145929414334833	1.620077998895972	1.7804876331544344	1.9687700295502963	8.789236878062392	26.558197624665162	18.69768146370535	29.937773442149314
250	false	ULH	false	false	1.8377522605231977	2.1454689972331047	1.6053649027541912	9.860997993840297	24.320385703872937	26.066432768931417	1.5196170813567305	2.120634186780936	2.386078408985398	2.0737266512037533	1.3130957664441194	6.759868182258501	24.89198337049261	20.757375471507956	27.090657920866132
251	false	ULH	false	false	2.3968656435537996	1.7696690988395536	1.87001690992387	17.55282024997063	-11.060807917840151	-13.383253771003098	1.755237930241392	1.5686471775425175	1.6495380527392398	1.9516206297361332	1.9746698823999713	5.409186243136876	24.47860278943491	21.462082192014122	32.35011654068502
252	false	ULH	false	false	2.129092480345704	1.618415200953796	1.5392609778979	20.601171857099587	-14.701680540016243	22.09387477738014	1.382157252842493	2.1968805248151106	1.915115619636921	2.1818475309529184	1.7516677879068476	7.036299700395926	21.432407118445855	20.996634458738477	28.742982229383674
253	false	ULH	false	false	1.3922591708965264	1.406261711384958	2.1174941728729793	23.842498841588977	29.68256960663099	-3.249232973864828	1.5071316173661038	1.235810686904976	1.9563531774976504	1.905566706716809	1.2407356331810575	9.078711175625417	31.49831711937784	22.837243716202675	28.99239541419573
254	false	ULH	false	false	1.585190136563119	2.0023176026288985	1.5011228122503777	-15.279456852453528	17.378002428301826	8.755287557883396	1.9326158251433467	1.9015950291557608	1.7491232890662873	1.4885956679440198	1.3054879572775908	7.19279279885161	32.55486116252632	23.321175341675858	34.00118388027664
255	false	ULH	false	false	1.935732130149081	1.2028307683579467	1.824967571902375	8.850766541538047	13.977046128436207	-28.272430717510414	1.3561939025998517	1.9278888485640113	1.3047856170343335	2.170019410319844	1.2115832767957402	7.628309405522446	22.950692421478777	20.840429849523222	26.472584547764146
256	false	ULH	false	false	2.0241281373784847	1.3475387836361035	1.487843846331244	-9.662727083390122	20.335410544647395	-29.206801613620165	2.081217852741556	2.1734229363342124	1.3109158627388713	1.2705190173962988	1.5159491640416278	6.505912277768013	35.24446880774744	22.862296872937208	26.2468228388505
257	false	ULH	false	false	1.6512865415516969	1.435575514347942	1.2794121332020272	-2.362492864518167	11.083311306094139	-16.071347700591353	1.313568412621186	2.021593674221399	1.5489850253746302	1.361046881258197	1.2045950111737547	9.056234537252912	33.8741807135172	21.178077085479117	28.38592464925314
258	false	ULH	false	false	1.5045604500032157	1.2689697788131906	2.1580228591721653	-3.524078431337582	-9.023254706520571	-18.54101429915169	1.343001158306305	2.0193196287154827	1.3073971020541446	1.271025780845159	1.887628224396336	11.741753621007714	36.16985036669179	24.324941252776057	27.960861809704195
259	false	ULH	false	false	2.2695491012387565	1.2386426989228396	2.01103797622553	-6.791208891180776	2.389640358235379	4.94932042549647	1.3679469297541573	1.6636159891184583	1.7842378948284314	1.5721103711505993	1.376795574442703	6.856770255386759	31.174147364254807	23.457602051370618	31.36741594038997
260	false	ULH	false	false	2.253916860323505	1.2776151349781373	1.927216008608429	22.82434339509045	12.375390394892776	-25.521699793721144	2.0913909864833427	1.21522145701905	2.3321081592571344	1.6255881969403	1.881795949968902	5.546197912999109	30.58910472469271	21.02697486641862	27.629481128180114
261	false	ULH	false	false	1.502390266877643	1.5508494663700565	1.5683340464509676	24.867603884640616	8.338784809793058	-10.307866380968669	2.0774190879377517	2.184606931264759	1.9960855246289602	1.769728998920358	1.876603462935371	7.9461041463129485	27.130255535125713	21.379185447199514	31.276271064740214
262	false	ULH	false	false	2.212299265149473	1.4527429550207644	1.7167776419212046	13.447089513865492	3.3115209966240684	20.49225293069009	2.186155617207989	1.8693087826570691	1.6663037530394451	1.8009942712064742	1.528746852581505	5.046804028032588	26.52216506720646	20.63092333683925	30.64790953545304
263	false	ULH	false	false	1.8323990696210097	2.0310101339121305	1.6609894754877073	-6.973084049581415	-4.708677424050954	10.320293454046404	1.8632649221504054	1.559789210735059	2.212985740417688	1.8541491243517134	1.7911018422414404	6.29994044524004	24.467972256221117	20.144385157576256	31.10654316371581
264	false	ULH	false	false	1.5367260746078801	1.2368578035946212	1.575973189080149	25.07350614333447	11.651228411304025	7.527589664657686	1.854201932344417	1.9717169200092322	2.3763567131009404	1.8752102134582485	1.5565055898611198	8.104794779434862	26.230669481893436	21.187248968603754	30.28655656236052
265	false	ULH	false	false	1.9040676391100444	2.0670498854365382	1.7473146813253617	2.1168875090792625	-8.880337799453995	10.878542696225775	1.401225284753768	1.9049969905945736	1.3581788613053358	1.6492575319448934	1.5443822950140502	7.807452641855077	28.58868797676346	21.841324725963048	33.72341940419457
266	false	ULH	false	false	2.0767473512330543	2.077136691719135	2.1259051751350917	-4.122691066386235	6.13487057607049	15.690719427140895	1.6275915654375095	1.624203864175737	1.4013930059241766	1.5492329937249474	1.3947108845448082	6.751720494572689	31.559260050539457	23.319671023213086	32.85042743662265
267	false	ULH	false	false	1.8660342550624285	1.9523607037796533	1.658939974586795	11.023571441974557	-10.68473190763098	-27.788620812653633	1.4461901255209053	1.5709178302283124	1.3474791775184038	1.8134253372458196	1.6358703859080275	7.534804608031426	24.884783708498716	19.91920214549799	28.602785579939855
268	false	ULH	false	false	1.2172911007169558	2.0476376890774026	1.8486658498171986	13.668785387355904	23.572990679096407	-6.220367817203826	1.3254790578608147	1.301299852272552	1.216904232416435	1.9006424940069675	1.3517779834218535	9.048429341750877	27.660028705452483	20.969819464370552	29.913008875945504
269	false	ULH	false	false	1.905077759688408	2.1561460599029765	1.7942094928998835	26.73072050856308	16.956360765212693	23.500742770007005	1.8308500296910202	1.7965835689151146	1.2660668375314532	1.6315240740777395	1.5476873601375718	6.728958522582523	30.297290208148397	21.575372396117444	29.306338732502585
270	false	ULH	false	false	2.3858295411670247	1.557175372160282	1.9052210010144255	14.156336161830168	25.926847087634485	-7.795894849080916	1.7235792235334024	2.187367119815212	1.528255642428921	2.0389017059013836	1.7564791331580545	5.73262509568734	27.372384180574063	22.330157893245673	29.43216242686133
271	false	ULH	false	false	1.8598922738062469	1.6890406649905367	1.3079930080862885	-1.427272285425282	21.134250867339475	-8.6774531135117	1.4316190123236128	1.8094408741024832	1.8818056053820071	1.3062190104035813	1.568539387814541	8.428075256584684	36.71206077174413	23.410361949341315	30.447347478998676
272	false	ULH	false	false	1.5326886805524982	1.7816093564279494	2.0057281652066905	4.8914768518928895	-18.22558552467201	17.161664492322455	1.7183617846219579	2.1376166653438964	1.9689852054173131	2.0413893235685894	1.5861935762759227	8.299038562835404	23.285517796521113	22.60948984933997	31.673981177110363
273	false	ULH	false	false	2.2605097096965325	2.045757096694467	2.192550166329712	14.2808677455088	-16.617848933913997	-21.835606245614628	2.0990069085002068	2.1832593919740173	1.7771090335117463	1.7951503188675917	1.8993080293570226	5.867357885561219	29.168522626927867	24.182411831094203	33.59791900324697
274	false	ULH	false	false	1.2244149839734577	1.8618764310136624	1.4054457580526494	14.075584936983397	11.319291854816065	-11.26151549799319	1.5522687168333975	1.4588103070218437	1.2352421267932931	2.06316048887152	1.4020030289454615	8.398146064883065	22.61777730333355	18.394676449572522	27.509400593069405
275	false	ULH	false	false	2.032010075971752	2.1973525788227675	2.0905102160022615	-4.792232731796906	6.871185532363665	4.305707434690294	1.2192435359891378	1.6210206862210548	1.9850004689833478	1.3145872320198202	1.4901069012660344	8.179359988692184	37.24804149988413	24.183212118285923	32.160067645663545
276	false	ULH	false	false	1.5823540460312218	1.36563897956424	1.2282751304063686	3.8937249845769664	14.736286071994911	-8.462355236190959	1.777512032491849	1.3436353924317233	1.9140945098109707	1.9009890068716386	1.9007744578830876	7.873184064315485	24.81848894258887	18.12405385529665	28.159418518693176
277	false	ULH	false	false	2.234244740334482	1.9669962503656655	1.9217357797741692	-13.92295569777659	-4.555144959050509	-8.57487581440878	1.8056195880666706	2.144591050808303	2.038508067879636	1.3277561065651131	1.4346468216392592	6.167266239475937	36.494215617229074	24.950548533437143	31.73643847987223
278	false	ULH	false	false	2.3739093675807146	1.3999936792764451	1.8036310414480208	24.031409526698916	9.09979322521179	-16.619290252707138	1.9063823129548347	1.9876039725557488	2.1914684574842074	1.956064411411811	1.627071808665362	5.3438094698136815	25.3039479482941	20.951354479933542	30.201866755451114
279	false	ULH	false	false	2.1215597087986877	1.8870831350074497	1.4660877035955853	0.0934918546756478	29.185097322780543	27.90886687693396	1.7596466303939216	1.3820492353583997	2.072440508698085	1.7691094493827144	1.6500897804715158	6.040222142852579	29.402595604365118	20.092844293022985	27.740359234985977
280	false	ULH	false	false	1.5454189627815476	1.6343768443496285	1.9774894696674243	10.501243624843486	-15.536737821107923	1.1231038239896094	2.0118049875249526	2.176813291074015	1.2099539194598936	1.965986344103144	1.7903166158512203	7.839387687754142	25.11335576634633	23.120117768631523	33.37044741937713
281	false	ULH	false	false	1.6078073905114105	1.7767891900035104	2.0476136042439466	20.29748430042342	4.617950885160731	-16.841463751327094	1.6072009047374922	1.9804320864150302	2.2510106743591383	1.6652963093382733	1.5800382996113898	8.77569110100295	28.502952659645455	22.945625334720376	32.93643184923248
282	false	ULH	false	false	1.955583317546921	1.4843331536885873	1.758442907861773	28.288979812184266	-16.512154013298982	6.154028688190859	1.62345014889278	1.9610771749919635	2.2321873159522463	2.0501425022640825	1.4282335713642185	6.550308461722655	23.250370264096645	21.88241212087971	32.706416458020556
283	false	ULH	false	false	1.775977183855325	1.7801141104799236	1.8100875492503499	-0.736599254166606	5.970990575102178	-26.203155297826225	1.5356610540727162	1.7092448932586128	2.146835762956586	1.6293390047930685	1.778501190069287	8.452863266113853	28.693956937937358	20.955092543160973	29.47737671592794
284	false	ULH	false	false	1.396213003956136	1.5220680516014837	1.5613763369006446	1.5945366681166355	11.433943588114687	-22.78100383766121	1.554622373192945	1.4492009424624013	1.4068254714961415	1.4655883974245747	1.3533133127751662	9.225725040090621	31.714130138184487	20.467725536899767	27.87589055864496
285	false	ULH	false	false	1.2266291969366552	1.8367844253130636	1.2555600672245715	7.675829564168108	1.3619116197435517	4.099983901306512	1.454320201515674	2.036222573413075	1.604753955904852	2.1679295997548933	1.4785306155162843	9.131772508498504	20.69553390179763	18.93117866936143	27.75285672206539
286	false	ULH	false	false	1.2536269474510302	1.5422967070351343	1.6161900034428285	19.182620527725824	-16.023866803471144	19.41915176123022	1.2271121921973445	1.3469024831440957	1.439206020547652	1.2940160486370447	1.6747497482170377	11.5203997945527	33.96986556387185	21.858859247411434	27.652750122833474
287	false	ULH	false	false	1.9494280716518828	1.4581224404151771	1.2635261958182107	10.593737610372777	-7.890768126610828	-13.198257530349387	2.0500627070083897	1.3376249768689716	1.788038923280348	1.5474272804484568	1.5135949309818812	5.9976635736042265	30.57836173620441	19.898121444728353	28.904159288295237
288	false	ULH	false	false	1.8936973000329211	1.2648448793727975	1.8198633439784557	-0.04487222232097565	28.8177167702899	-3.018135599288037	1.3932566080507545	1.5361016849195268	1.4345421796357156	1.8516576173113495	1.360342299144749	7.8236239484741255	29.496466183581354	22.668620883936136	30.12787626838835
289	false	ULH	false	false	2.372163518834192	1.3018013998980367	1.7135160902064213	-2.5597221696042247	8.892123968841474	6.332505253201209	1.4580563696291624	2.1703942352047454	1.525585468305441	2.1769174106505704	1.9733687760306973	6.661955169496624	21.45468774211977	21.13901592964709	29.087961341859266
290	false	ULH	false	false	2.1721130456997493	1.3433560976396337	2.172674270968643	-11.62679274509706	-6.3555221707665925	9.48274652422386	1.487868679613388	1.5453286674588913	1.3092893487832828	1.3441647493525215	1.7885130125469066	8.14593862771916	36.710715980976126	24.327741808907895	29.43937600560331
291	false	ULH	false	false	1.2311973148664386	1.6316156350398465	1.733877254750234	8.83704171451453	-0.7306492031049707	-27.813671466326372	1.2299133102812037	1.3677384775936616	2.0285869755526496	1.838612089094961	1.3672232664774688	10.293550634296674	24.426278330897954	18.551733811682823	28.0622032001412
292	false	ULH	false	false	1.2495687513195446	2.1076027889123283	1.3921883057394615	6.152513054411752	12.740675714100753	-2.0804265299529305	1.4672791609082694	1.5688987266330436	2.0590113483419534	1.698084172946654	1.9477194071357984	9.265806587327619	28.322060571890297	19.02258390922969	31.911541644790383
293	false	ULH	false	false	1.9838639311881465	2.0812162362151883	1.4743898629572552	10.869695234095055	-6.522085262334624	2.5351054272642024	1.7417702348172222	1.7542758730016286	1.8920087833571633	1.7868060739081906	1.9602035612301298	6.406533360714456	25.918233500430105	20.271718643143316	32.63496560925245
294	false	ULH	false	false	1.4074165907802798	1.3429026163190532	1.3329297014923684	24.231464947363612	20.26975434649699	23.49495264632228	1.4528146322543096	1.4376837848940212	1.6674349625857268	1.7939686660240333	1.7404575168579766	10.044734126243966	28.106786889936842	18.908241675230123	25.796905736862005
295	false	ULH	false	false	1.453082544035078	1.292847702376659	1.9860115402372949	-17.994485492584722	-8.944743745161901	-8.268876312294857	1.3132582718028567	1.3257937755817197	1.395622385715643	2.1064328073044387	1.658182921225786	10.012028534749996	23.490469869209658	20.526817136890482	27.93296620662998
296	false	ULH	false	false	1.6584379680903527	1.8439731525571905	1.4373595272721953	12.252631934640092	-8.178950489215197	24.329409260812913	1.8548524966410087	2.0273536060690938	2.318279535698999	1.634620821829373	1.5702426493041675	7.163218604932565	28.119635115553994	20.63180958767082	31.123375685968163
297	false	ULH	false	false	1.6160209209759555	1.9380480518272662	1.3974151319599213	16.882896637488564	7.632075075526146	-10.776087395993084	1.5991089275075807	1.6007261809312998	2.1657635185207114	2.001758041140458	1.4576129975651957	6.865499277709323	22.871190443406086	18.76699703718717	28.32219343101189
298	false	ULH	false	false	2.0489018408877184	1.6947914074102588	1.6251388302333927	-11.81819440680984	8.357339111047242	2.0617556331933606	1.5125744485627393	1.9267821189333372	1.9648823191065046	1.6086403418907345	1.6603505131930754	7.17627863302898	29.732868989932612	22.810809671188423	34.21483867674985
299	false	ULH	false	false	1.3681515860446192	1.4298364693561914	1.8929648788760385	-6.509106159391072	-3.92732271669648	-14.954796856811969	1.3219829317053655	1.2321823256263835	1.8313100396133803	1.2819344143930378	1.8592727542356307	11.27037832464535	35.10438486900217	21.762302252801696	27.673830463646397
300	false	ULH	false	false	1.7461360532317616	1.3092901994137778	1.9465992601552005	14.14510926873593	8.44879295568348	25.447979699996107	1.3951190144976389	2.03849595909411	2.175962938366071	1.9766665821942537	1.952586999745946	9.710461248623382	24.52410133938477	21.651866903045917	29.59425184466047
301	false	ULH	false	false	1.449727740523322	1.8205017662812497	1.5700744226342376	-6.403249263829098	23.900432777835974	-6.292479976848636	1.2116359107717682	1.7383652669598195	2.3280632456140626	1.414925870423075	1.2078914636753995	9.683913268502897	33.796333721366096	22.748579551112353	32.016209792024156
302	false	ULH	false	false	2.3353858252913344	1.2632467869692077	1.965374488643671	16.963147300625252	5.259527019468589	-17.37299731710395	1.6844752984069231	1.9435158711395002	1.8420871740188054	1.7887618452627563	1.902026556043193	6.265383558419238	27.767606925845783	22.800906452921918	31.465141202517255
303	false	ULH	false	false	1.2704110353780944	2.198183442099081	1.6238756634278928	-2.8981712886244146	-3.169223369454418	25.584023780526625	1.3068931274246032	1.233145263774381	1.9297699142307563	1.5233851268540923	1.3514302906305262	9.066640281853694	30.264899340355484	18.579542434575572	28.62697449628525
304	false	ULH	false	false	2.100158730045709	1.2132649875445845	1.9991869957210096	-16.333577816616906	-12.869378921497495	-26.62740527073493	1.2944132814995704	1.6383048652401013	2.234214735862378	1.4432737587867752	1.4392278629830737	8.314255099733654	33.5210513095906	22.640942472592624	26.81532712311837
305	false	ULH	false	false	1.227487063091335	1.332793514914922	1.8334014190258867	4.311713210900383	14.652053258353547	20.810095152143514	1.591890347050304	1.5094147589772549	1.5034379675755662	1.3930782218107618	1.4625160377701496	10.831741752412482	33.72691281803112	21.874181422582666	27.34486980334213
306	false	ULH	false	false	2.1979997406128806	1.6624326418815585	1.639006839075356	-7.438551400369482	-1.0511236592578292	6.5398857277545694	1.237443536782844	1.6392034012468102	2.0423936196143417	2.173716862604823	1.8334362830627566	6.850285034127161	19.575247115710667	18.687707723749575	28.30063713329651
307	false	ULH	false	false	1.915574739803002	1.7552370515698947	1.574365570826818	-1.9224917723935562	20.99334436993807	14.049950022689803	1.8901444146075264	1.7553191050533763	1.8631673297055737	2.1522661765855178	1.5697434330994646	5.7661056999199065	24.201007680636266	20.530856431112312	27.719026561704712
308	false	ULH	false	false	1.7095628514082137	1.6939450885005674	1.8161043889262198	8.922116999932019	-11.763532324889006	21.52535793591485	1.7242685020348802	1.8073966391748018	2.0883003204202244	1.5197432822754513	1.654399354060722	8.193717186275489	31.307882798837582	22.481099876401927	30.73971922548841
309	false	ULH	false	false	1.288854809931721	1.2910355261145456	1.8390680247178537	12.533397941440924	5.614519092757405	19.9438762562616	2.143342583287681	2.0281539674677216	1.774269741695375	1.2867356940524466	1.2093200108869793	8.521390666963569	35.81888668445592	23.748884857338044	27.806640408141813
310	false	ULH	false	false	1.4101668293201712	1.7493789363190864	1.994779134831584	22.741294302995065	19.377267888457162	-26.13494328929888	1.9070258678362944	1.4249434209538996	1.37485241383204	1.6708088872130007	1.4928529438724274	8.282870143415908	31.25430603751343	22.055444372105946	29.119586000902025
311	false	ULH	false	false	1.4777297969573802	1.923855928145192	1.2222422297926667	8.621256142977096	25.01440201855707	29.366733893890643	1.6068970007775096	1.51266484129731	2.062272885511525	1.9603711411353677	1.9315348663273006	8.091988819484277	24.856588324053668	18.0165612370936	25.62119591478052
312	false	ULH	false	false	2.015466156754031	1.799625223066551	1.4506279804347944	16.216306253910737	18.66510897004987	-9.807366303126258	1.778145795497664	1.9466645218648186	2.276667595327381	1.7414946717633275	1.7494696072069624	6.524382839220783	29.431260893159084	21.304942016399853	30.525823121425688
313	false	ULH	false	false	2.1656169305348225	2.15462764580856	1.5259177542948161	-2.8180394882970923	-2.1304314175303745	5.912235813655212	1.2580492505386434	1.7039142586491591	1.8526551468604668	1.2913932874485836	1.8284058919951764	7.914096863557953	36.83522076668632	22.5238153287858	30.676196078217178
314	false	ULH	false	false	1.4028698316479278	2.1722856478088364	1.3528702379752822	15.330819802132794	2.4774331365944846	-25.03146449546245	1.2292099662227145	1.7394782611426072	1.3836784969946834	2.185992582835407	1.4096267773013356	8.23647597793877	20.605226600486336	18.258286493819167	25.966412097332523
315	false	ULH	false	false	1.52234843611463	1.2586149870001961	1.7866810180954271	5.904596967991104	6.916396485001101	-18.26492705584225	1.8617040704992784	1.5499036067033007	2.251808868107391	1.9642285207224268	1.4812859008652326	7.623733132490316	23.950044965184762	20.347360478643218	28.63911419776104
316	false	ULH	false	false	2.3361846842265326	1.3299454130374904	1.433782760898138	11.216702107798795	-9.457402142244344	-13.747323019167755	1.345926067092024	1.8339719834760344	1.292796106437049	1.4726672121597897	1.6506765624304054	7.0934670544880545	32.71671393929398	22.25182127599159	30.418542849702035
317	false	ULH	false	false	1.922461247095834	1.9346454495045133	2.1459817625985687	21.010565904514294	25.7209094029943	8.35686098124739	1.6690795592433074	1.7434880860285014	2.1018565929935695	1.4423283265840556	1.6986839655274268	7.898877465683722	37.345042990599296	25.093951348484588	31.782512652420166
318	false	ULH	false	false	2.1929525456438905	1.3940023670432211	2.1940506561755884	-8.851591520692486	-15.135840409770463	5.40063821289181	1.5858920199813311	1.2005026894131035	1.9073099133337492	1.421703413458	1.633281091960116	7.04490159256212	37.32748526272037	24.289919837959552	30.669012037894472
319	false	ULH	false	false	2.151868163576018	1.2078277923051017	1.4320331597377283	28.592776676206178	-2.476822699661188	0.8062714587464725	2.0906460185257285	2.050251540547377	1.3557845031288407	1.2997544410234996	1.856017859884895	6.190008538096761	36.08320694124758	23.44228418258931	29.439409775321995
320	false	ULH	false	false	1.7211889359267494	2.1476320936182534	1.3266236689509396	-16.89998373935008	9.429817354429893	15.765234795053285	1.6085450588821424	2.103369348280073	1.2741932884076443	1.682698095113144	1.88283470170264	7.633819724824871	28.303960900277396	21.050116507973023	32.08608868392171
321	false	ULH	false	false	2.066614207469078	1.8560077938173412	1.8748669944151413	-12.121847426172167	14.265697868113094	9.835205468269951	2.1464659834792075	1.284369047932282	1.3864337799073074	2.1910687489573757	1.2913158043470063	4.5392507157307636	22.931401136477838	19.62174984288393	28.62634075677818
322	false	ULH	false	false	2.116828692291254	2.0963057149915225	1.253581257541554	26.296830841977204	27.991354599513187	15.072799004978084	1.4477968149886726	1.7904927396272763	1.7042430392044081	2.0319476984203844	1.8460288758066543	6.560558480407541	25.786623065986802	19.145150903673045	26.01162182462979
323	false	ULH	false	false	1.723195127154295	1.6264945599929648	1.446138045379207	-14.590570504526752	-10.336690087794215	22.057370231956217	1.3047403022550024	1.4244652292810882	2.395790072711937	1.4819943254253842	1.4455582182125268	8.67937697580937	31.781265755480817	20.02905843580564	27.57244718138373
324	false	ULH	false	false	1.6094817347202621	1.9309751550245253	1.7254103720037033	13.305679994334213	-4.191472846564988	-12.852961021475533	1.3034150059382836	1.665555561978803	1.428182372858334	1.7152811320547836	1.2945169276834843	8.457874641529429	25.82445702459658	21.218639298134224	31.601114709135686
325	false	ULH	false	false	1.4788602885820825	1.433381743988558	1.415859879252076	18.372699063132906	2.0397859671343426	22.3440597562108	1.7795897424047196	1.4785702117443502	1.4805050057135865	1.2194225435028165	1.9160805231512454	9.67566499694333	36.370124188134795	20.57522032363744	24.82826752221853
326	false	ULH	false	false	1.487551475039003	1.680589153636067	2.030993915256638	-8.361576310863697	12.421307769262306	-7.282706932866429	1.8037347315582428	1.7948844860099586	2.2408462553231607	1.4539451117134932	1.4934095555382962	8.889871946167146	34.32186341765697	24.954326960584737	33.09209859951141
327	false	ULH	false	false	1.991380982396483	2.0987771340208807	1.3399148126970895	23.21195883515454	-13.336906036069662	-0.5464272516800186	1.6563678346297188	1.710237964833623	2.2385936673052558	2.109335203766195	1.7961253066482958	5.895662706897459	21.498501523422036	19.28652003409839	30.10014580651537
328	false	ULH	false	false	1.372810297272869	1.5659378335225616	1.347795272199939	2.8753209318234667	-8.08166359002787	20.641978443884735	1.825777934329131	1.5720151802038989	1.483771032201302	1.9187804423314376	1.8094669977257642	8.35104501829552	22.95593899854601	18.23384978357857	28.639637390831314
329	false	ULH	false	false	1.4014212235863523	2.12142170043518	1.9407598927448706	-11.17460277289154	-8.210940957677986	13.344377923875104	1.9224485110303748	1.4368097079961506	1.2396376045843875	1.608249797595158	1.824565202741465	8.268133389177622	30.127789335943014	21.975417312225787	32.12362209869249
330	false	ULH	false	false	2.0583772839939534	1.9884614629605637	1.6725889704481605	-16.504739513377668	-2.575472852601667	-28.900878407819047	1.3660957462233543	1.8702146460607554	2.0814976369744143	2.0591023012295993	1.4552346629248247	6.65798596722049	20.849233794296403	19.13558165301771	27.694124002946243
331	false	ULH	false	false	1.9311944090090423	2.057158305370362	2.0185457460707013	26.16480872217116	25.533455025051808	-24.900887321386445	1.5300519683488845	1.7698092728744346	1.660692682866282	1.7316313871302003	1.591512701297326	7.678686987793784	31.02397574375869	22.694700524454895	30.07259876684421
332	false	ULH	false	false	1.3701853460772195	1.5941432136821498	1.9745224333364746	17.930260511283166	29.051176220330817	-24.51347494340404	2.171293189303522	1.5703983979921485	1.4400033117513122	1.7796543213976688	1.4210213377452614	7.848095726748668	31.572341937963337	22.747000845607936	28.471557702044205
333	false	ULH	false	false	1.88683583595328	1.3351793776235439	1.2205443882439195	9.503423322001698	-8.383819637332277	15.142521127432172	2.0300660191940376	1.756877345714865	1.87843051329509	2.057677292079534	1.359029726975274	6.002580826077205	21.891994115845367	18.39994945855591	27.864677181597948
334	false	ULH	false	false	1.9108185338634716	1.8969099941309988	2.0215910960137786	-16.73338048022631	21.35783442071071	22.6504807096639	1.7861529296379886	1.6733554078496242	2.394719897669992	1.2257213635900568	1.4444689453554203	7.374155652850174	37.405168630455265	25.2524754797928	29.84975881926835
335	false	ULH	false	false	2.2735347926254743	1.242538544854609	2.0340324053925087	29.520462747229118	-6.951560182703927	-3.815483288218296	1.76153264185342	1.6448207715241703	2.3544019690856572	2.0338796253039675	1.304690440033364	5.200498233939955	23.188515640015105	21.290390597649644	30.185382850025828
336	false	ULH	false	false	2.0279493710455703	1.5637922496712395	1.5573752709202944	-16.117373646121433	21.48001678323726	20.925110657206385	1.4929173477544408	1.2164318679310517	1.684332485213397	1.9699185906443384	1.352440381554701	6.194380069427776	24.34394161403682	19.94715253924446	29.812732576694312
337	false	ULH	false	false	1.7659576825906305	1.6793483678698466	1.771955175997519	-9.994766850294328	9.33946515352692	13.456643768614857	1.360884851010006	2.177419180251407	1.9193921373883418	2.138255461305267	1.2172495972004018	7.68544190879709	20.96925914017118	21.404112991328397	29.623808041913247
338	false	ULH	false	false	1.7369309483060777	1.3509912491832692	1.9280355200046595	-12.978710969991655	17.835536511731632	-10.303872401771137	1.4022968010746788	1.9212466959478116	1.7619942406201043	2.090211550503673	1.7276016501994023	9.13123370175545	22.879072422922203	22.657969318719353	31.18539272703132
339	false	ULH	false	false	1.6203710596855259	1.841874496190679	1.203312700173522	12.080239327079347	1.0132786631501034	-24.367627952062293	1.5172103373861299	2.0739672274872105	2.337320045646551	1.926374581975365	1.4526137230672571	7.477257936483213	22.60209352699372	18.753461997567378	28.1645749871919
340	false	ULH	false	false	1.5242828551506626	1.400400577353809	1.9230005557316892	-4.981209731531363	6.389330518537136	2.9317397664776443	1.4437929372233467	1.7873401112123593	2.1063634939153966	1.758596227551965	1.2879536477003501	9.248859499609523	26.58849973703805	22.12661003160139	32.07153413846979
341	false	ULH	false	false	1.4854255042141304	1.8510132940179505	1.7128763811554486	-19.08157352950081	25.081126708690405	17.46224798314952	1.2979501175637773	1.9752148814716692	1.5046572330021815	1.3430167112138804	1.904689390934589	10.331160188551907	33.499865085955	24.292736293987723	31.131331844822796
342	false	ULH	false	false	2.002643567502007	2.0487143769194907	1.4109642039607253	16.28527758575224	28.202331614378863	5.378463657719994	1.5743610355235944	1.5434694940506823	1.5210259476658936	2.0255393650728193	1.6973451807878608	6.249875400786218	27.29743075121827	19.77536147620929	26.863513857746653
343	false	ULH	false	false	1.556812100912681	2.17646907169192	2.050275723833341	26.801887971984243	28.29467597930173	25.852467330390464	1.4565059137709606	1.426327880217948	2.3414106805922756	1.8375637772774995	1.4459785807350984	8.20522769860323	29.730678050938057	21.552888719736202	28.36047427644479
344	false	ULH	false	false	1.8453348944682486	2.0292836803488696	1.9329806172888016	1.8250452431541255	-10.280963871170666	3.9770281861993446	1.9959878153708044	1.3398791866744473	1.7350185388382948	2.0642042516258905	1.7488917105234076	5.643703531085548	22.33610125632039	20.23375611411208	29.93917915076179
345	false	ULH	false	false	1.3344703420901558	1.9742005632901085	2.1434095356630225	1.1484896980397217	16.369959789445247	-5.703199299860998	1.6991230059253493	1.5793394266675356	1.4112711469569286	2.021239947630656	1.760714325149132	8.879302225024581	25.49854015686544	21.88311763519137	30.849893361330803
346	false	ULH	false	false	2.2402532018322407	1.3530941979540385	2.1074531056815116	23.972678784823223	-6.3188583148804565	12.845030741027383	1.3355491346978168	1.213666752917962	1.8152182805880779	1.2105590467397083	1.6913308566354925	8.168226241920655	37.76410552432671	23.849101085125866	27.202113909731338
347	false	ULH	false	false	2.1884662673162345	1.647724551634719	2.03708782416953	3.9573875609718456	23.468136554980624	4.463052249311151	1.9232051097839675	2.146444498589543	2.3566413368142043	1.6485072939697396	1.9574393985467755	6.464905146092518	32.5937409089646	24.623998594328846	32.915670019114216
348	false	ULH	false	false	2.23132645286422	1.899136190283547	1.3600759943840885	-12.554554536062863	2.3550087122785186	18.707894653009514	1.625017815292769	1.8395596252417015	1.6163164750137695	1.5498265902202368	1.8443178696708542	6.286477110031409	30.96437891146906	21.067503027675986	31.06071408788379
349	false	ULH	false	false	1.8626504294562802	1.7152912455766787	1.4492837731499446	10.983787388193115	-3.0768855597325313	-21.91850255247084	1.7332780644322243	1.6591419667781246	1.3322828567071845	1.7228238611794893	1.7809364257532714	6.996595699695615	26.726797018039314	19.853783602450502	29.463349832004095
350	false	ULH	false	false	1.7599105542551725	1.9587411486457231	1.6031038656124181	19.26839004282521	19.68402053933457	-4.338138169324612	1.7680151361457566	1.4277681205843324	1.7903266408855103	1.8057033057014964	1.57182652959743	6.681149907215128	29.046384029885143	20.475776728785522	29.528883256072827
351	false	ULH	false	false	2.1573041612031956	1.8532793692795362	1.366082232727123	15.735304689743892	10.3154402062146	20.28616656068502	1.4204078253047776	1.400445803770248	1.4751195690813579	1.3103964124891931	1.7368254114180322	7.314889881029319	35.82163273712709	20.344607310278914	27.26932642396961
352	false	ULH	false	false	2.306461794687409	1.7754302454758595	1.759919056194245	7.2029791894076105	0.43297182467674133	-23.73428602501002	1.3093248534470034	1.9667187911026252	2.3082870314656025	2.0381014648354774	1.2149286343734207	6.006056962181466	21.884466936207573	20.56927676601195	29.189873419294077
353	false	ULH	false	false	1.8178000871768556	1.420581184825285	1.5806258630526564	23.3941671335834	24.526616708730202	-28.572189939439802	1.6541082077179305	2.1533401382562545	1.9784448095827096	1.5285050553328396	1.902494059459935	8.823149938597671	34.071031741145035	21.95336352854863	27.161533592536053
354	false	ULH	false	false	1.677787981944313	1.9763262776298332	1.4584953285843882	2.8364858663051393	8.12893418339419	-15.17222824864819	2.08490844409461	2.0796074701320695	2.373288220293964	1.7117721811754385	1.539726004356486	6.214017640725952	27.585582775644724	20.95762537986488	31.874192995459246
355	false	ULH	false	false	2.312918595880764	1.7964073756136365	1.443718738213356	12.762706375766754	4.968838402484437	-5.891218586737168	1.8739563338197942	1.5858116464902903	1.4658599891855117	1.8080735309545903	1.2803507455913956	5.079821968335283	26.090292891980454	18.833647927429414	31.0887693660978
356	false	ULH	false	false	1.4895986011612823	2.112373838978671	2.173859154848109	-14.464643719279756	8.571202370156808	-11.9237736423729	1.722230559465447	1.8613202566723983	1.2389974677167523	1.8993316702359995	1.6707464757014951	8.402205200437793	24.585338977236265	22.742642922086	33.82745783587441
357	false	ULH	false	false	2.1906585917041874	1.3640631136668535	1.3342847377137932	0.7489599825099482	8.829060608843157	23.664956753784733	1.2096273447682153	1.3054060686503572	2.0022090372785053	1.281436146177543	1.5737026752765828	8.16243969991345	34.614937708297816	20.5185125739739	25.5650824059272
358	false	ULH	false	false	1.206351750231395	2.1317142683707315	1.4958580058387616	-18.010383050343986	28.866755286800462	12.45753093840069	2.1423188386060548	1.3509250633074381	1.6152290938494764	1.3730668856781831	1.5243205610777384	8.200972698028206	33.52735359143375	21.74779840751149	31.695034011067655
359	false	ULH	false	false	1.5672029309194604	1.8882514141656652	1.43876427014741	-15.238820908804152	26.61229571043406	-0.924770296459311	1.293973959454423	2.154359122971062	1.813802464163837	1.9329323489817232	1.6570851657038892	8.916058351658496	24.939800840919812	22.78644365741374	33.01783547270567
360	false	ULH	false	false	1.3079950640445137	1.8750464977002852	2.0997077093589294	3.1866793992560645	-5.215046700896853	-20.91634885823045	1.870382478699473	1.3746245872728837	1.3417188886957314	1.2381566901821082	1.7831296319265018	9.426258621475437	36.5349762021269	23.445941352261748	29.77083747648029
361	false	ULH	false	false	2.0546539821330434	1.6537313070811717	1.3950671326608568	2.593685407532668	-2.15423592360958	29.055984009766814	1.4585288250525774	1.4356078686981648	1.679141317023699	2.0468257963943697	1.5605519060801214	6.284803355624447	21.363462528704947	17.654225165163197	26.07932722059042
362	false	ULH	false	false	1.32021472190917	2.1276632992933244	1.9722478446891327	9.56185612001373	1.667710999069321	-22.039277433536146	1.4532773163900985	1.9069819427334993	1.8775945569950148	1.39993679364769	1.6657111147948298	9.669766625785698	33.001699208840485	22.350467859440563	31.168825393651638
363	false	ULH	false	false	1.447420046107149	1.7060291243499686	1.8560377595706685	-6.720809136975445	-11.791915472133116	16.100016098932674	1.6533298438570563	2.0599800995116144	2.2207674159715793	2.1271754438971033	1.4246292928721933	8.333186564056417	20.68986634347496	20.93023681407719	28.886351449443257
364	false	ULH	false	false	1.5983601900343016	1.80803016391787	1.9208415173290825	-18.76573461784295	19.77247277977866	8.16657425521873	1.5224702625136188	1.241712161840455	2.2183062285364663	2.10176035826414	1.364193420378463	7.406555180135101	22.71914893659474	20.785076774802793	30.650647016952217
365	false	ULH	false	false	1.4172278859710283	2.069401598152565	1.2077108617067547	21.227973282447095	17.77267289067492	-8.552495654202367	1.7502882002005138	2.151116385736939	1.3348029017749627	1.484867946205747	1.2870153620876277	7.76183656650122	32.54251132711182	21.369651777390608	30.514189074533434
366	false	ULH	false	false	1.4282005662075468	1.833383798450492	1.8838569965615073	3.4200286767068597	-18.56187491590733	-1.4178920643949446	1.3377901125622857	2.009172579951617	1.2120565491046216	1.5617797718372166	1.3184917043641573	9.607913924007056	31.682136168894655	24.052270711488678	34.180425619257846
367	false	ULH	false	false	2.2506981204791954	1.9081050076681492	1.7006969389069733	4.77421232836792	18.892545542704184	-23.933412189237522	1.9273271782456405	1.5937919786104384	1.247861008911329	1.7246843466819792	1.3374161010900882	5.144401201041444	29.405541000429444	20.924635128765498	29.402514455509717
368	false	ULH	false	false	2.0970365997703055	1.6911320173634088	1.7426545980522086	1.264533870682179	-7.0139116845669776	25.693573674043297	1.269878824817534	1.8437338730521493	2.160561667735575	1.2972005917793947	1.2775724682485223	7.965240763057153	34.993381606813315	22.002831870357156	26.688152680593983
369	false	ULH	false	false	2.2387140680531	1.9158515765371962	1.6572868040806972	-8.162526475835918	-5.054885799054501	-15.034711326941958	1.3487253689481016	1.5992600539758306	2.3453123961092435	1.9747645443650765	1.4480979314406799	6.05578242983499	22.452804233324564	19.34771212214742	30.250132739772088
370	false	ULH	false	false	1.5726747288504057	1.794357808625172	2.1016204741532145	-14.434624983629954	19.175212227647272	25.37591251579295	1.4066094231537507	2.132560029696595	1.5397725452630056	1.2469240381082884	1.3812499313402207	9.734408609177015	35.70238075270892	24.954096651193517	28.664099287332178
371	false	ULH	false	false	1.5894857908658446	1.5297671534716986	1.2489921273333182	-11.258873078875453	16.687808070838393	0.9359245669317424	1.9844631854723436	1.6475613084676297	2.118841232067256	1.3759147207632916	1.2827179306646157	6.938606289108128	34.614847576233124	22.121041593921177	30.34211608826181
372	false	ULH	false	false	1.516790326258523	1.7446253425781144	1.6940201876203802	16.03400968509711	17.622039069760497	-8.145345350976665	2.1806090279765793	1.9654438796967688	2.25349027187853	2.027698893623369	1.325729895271614	6.416675110684063	23.979412382828805	21.061502231724184	29.501704014294454
373	false	ULH	false	false	1.8182499833050234	1.6651743441872546	1.8975164740636872	23.161394033832025	20.762504023280158	0.02309744762013821	2.114187518909965	2.006905104659217	1.4488728729481228	1.389599412818064	1.225170099499593	6.24959990428947	37.58724384954835	24.845047366251478	31.409928412392972
374	false	ULH	false	false	1.9394963289246496	1.517206704114687	1.6828456510030718	14.772244395969004	3.0253578164847568	-5.0002096037075034	1.8732191252805306	1.334959791765041	2.313382576262664	1.6679536982276053	1.3030099989924768	5.465290177439776	29.014995342666012	20.399687329056455	31.25963459577576
375	false	ULH	false	false	2.3979746903828607	1.6775265918291173	1.4482489524033777	15.649164422781077	-17.09345022642955	-1.0325580242395418	2.1382360059890404	1.524532040566633	2.297480375492868	1.3818345914876302	1.527845139480534	5.1740736699559	34.83496428396578	22.877977722277826	31.047443552753663
376	false	ULH	false	false	1.8000110373781808	1.8814864721483375	2.0039296433480174	3.6782425536866796	13.667955834501313	3.6480854099001725	1.8061898125467986	1.3112152298099002	1.8104018043494814	1.3143293325833383	1.856768688078482	7.819290948895361	37.82752242265123	24.031797894877034	30.825943969519113
377	false	ULH	false	false	1.734495730442186	1.7328505538796473	1.9482765391011658	26.932936054915913	26.333868844784263	-8.8341976008048	1.391207064320692	2.002898208668269	2.263303916951199	1.3169554929221028	1.6020582744250635	9.468045024165281	39.5173939150514	24.962671691387563	31.289938606506077
378	false	ULH	false	false	1.6464093690716797	1.2259418401958146	1.4219698322654217	-10.992906516322723	3.799253559760867	23.754891254568836	2.1040870505544973	1.5476970214486514	1.9499860761654693	2.1905708141856364	1.5647331532117064	6.388881426692859	20.034926827775713	17.820243181343663	25.55561084137364
379	false	ULH	false	false	1.3696794502551382	1.8269221733769574	1.5987566396523536	11.421774839113109	18.353367420343737	12.361253331714419	1.2015182561762128	2.157017720444627	1.5657444681421004	1.2830698633545508	1.606380730930773	10.543363151226796	37.01353296764688	23.33960289119222	31.16925594586134
380	false	ULH	false	false	2.067508608189268	1.5917835706330572	1.9597889942012043	20.286356440570295	24.212502116491628	27.196436319331863	1.9912578915675696	1.6005039312121911	2.0683036345318535	1.8956127579748059	1.3883225449441285	5.410118653519127	28.84400917481962	21.486626535565204	27.154383568962174
381	false	ULH	false	false	1.4946100964285234	2.0829166767330642	1.7651098052866288	13.942866477597484	26.401163536479707	-15.649323512300407	1.9517694115576636	1.5182363374354124	1.7277828809328124	1.323507598338061	1.6954591264272612	8.288069075116281	37.57922988057457	22.87859435061992	29.367789917727528
382	false	ULH	false	false	1.880253046705698	1.3705536680434176	1.67966014062367	-5.6738170338220275	19.43683070135934	17.008593813790522	1.942984827510727	1.6604492597074842	1.5076637244399425	1.8884340406694715	1.896142594130426	6.7906704197123275	26.486356498610352	21.076921428516307	30.854033762208076
383	false	ULH	false	false	1.6269525743317044	1.5665121206751653	1.6945451639326294	9.233802797878234	-6.2150053569513055	24.359367199860007	1.471430816535252	1.9838001592716203	2.288626106825059	1.8643996642588991	1.4713186875735422	8.445712915775292	23.17555916012943	20.25018599149345	29.827216432084413
384	false	ULH	false	false	2.0820346066459643	1.7237213952253339	1.9099112687960234	-5.295767302103483	-13.121746967339064	-10.113749779830055	1.9901382730769823	1.2480038127966788	1.5122682861703498	1.252514936266643	1.4947302765974388	5.846677603131718	39.31515370286239	23.717828785773	29.34987508716316
385	false	ULH	false	false	2.061072000119113	1.8936972630168065	1.6931371394319856	-7.27566982059	12.038316558246983	25.641078928788797	1.5974316206967998	2.110235512566752	2.3876344303945967	1.9319302812666501	1.724951480958299	6.70720429461324	23.510846516078807	20.71836171231482	30.538960149582667
386	false	ULH	false	false	1.8699302452740372	1.4161271367120276	1.2339128115449558	13.260153418118833	13.43674382236243	3.871209350890229	1.586348358945593	2.1368371174905727	1.901232470637468	1.562566272945868	1.862483826950063	7.951237481608048	31.21040208207083	21.51466055028946	30.84688820128288
387	false	ULH	false	false	2.0446469974306365	1.8229195566188736	1.5972105529624496	-6.238993564270087	-19.31534311850328	-15.964475997695653	1.8976862095472118	1.9159654260036398	2.0824431515422686	1.7645827202654167	1.6619867853765906	6.102064952982111	29.787849711937184	22.313022988998554	31.23319045592657
388	false	ULH	false	false	1.8390886219319365	1.3983855751155871	2.078888663175886	6.651278560327725	12.969023487805387	21.167172840525655	2.1015465019709594	1.3967165380640774	1.8129993907811337	1.9592733483146287	1.8838399923019653	6.220351018340365	25.684856793078414	20.907902375294473	29.125990926380336
389	false	ULH	false	false	1.4557801844437113	2.0243764232570403	2.1973851260603317	-16.054128368123784	-19.119077093811644	1.664658962673407	1.3849981215939977	1.45489683191194	1.4787878355977286	1.273600381527107	1.6647271858054946	9.577282987483406	39.8662604370727	24.488950300667227	31.897400048740025
390	false	ULH	false	false	1.712988741179208	2.0759109884897864	1.801461962167767	17.74403061036501	-8.652972926451758	-1.2258868877454034	2.005646743235346	1.4109620458929621	1.3922341604597728	2.037043159841401	1.2399466696276231	5.555550745611992	21.865608891278065	19.47378893064832	30.89628162327058
391	false	ULH	false	false	1.8425429495640933	1.462623152837664	1.7297731394560207	2.7785904023735455	29.709180939434184	-7.377308461467184	1.6341494823212894	1.3186444680280012	1.830056155490727	1.9035460507493907	1.5760511421108887	7.073566655740959	29.932904370353413	21.320916698047625	28.6271660993349
392	false	ULH	false	false	1.7292653453839193	1.5051481511013498	2.119562358052172	0.5604972104744341	7.404630621072002	18.940202380491318	1.465398738809759	1.9237231542656859	1.7527521877821948	1.9078035586223212	1.357949548044546	8.362344155218072	24.561529422475424	22.279108487978668	30.615565753263684
393	false	ULH	false	false	2.0471237348356306	1.882369543705964	1.4301621151436095	24.372060887920235	24.078360989366928	-21.19114412895207	1.4490351349327912	1.5542484939807135	2.2822933404736414	1.4328023579442049	1.5533972181401141	7.633126149930307	35.64799234579301	21.283417388180432	28.10628861706065
394	false	ULH	false	false	2.270903276866788	1.9280730932001315	1.9934796527164949	22.95102674019185	0.7094617823428138	-7.689519420307509	1.6838448483592827	1.7689644531891622	2.3891678387847546	2.192087126820997	1.5023054246866017	5.23111778831103	20.48125701162717	20.021583260158202	29.117713823969908
395	false	ULH	false	false	1.555433800552661	2.11465885856353	1.6476426189188818	18.63605647118124	22.231877268068523	-24.644770618042124	1.9015837235507846	1.8492922038278916	2.3579556547924554	1.9219668308592903	1.9137694387927424	7.752580502660409	26.289633870674017	20.029760168625675	27.684163859739694
396	false	ULH	false	false	2.2861764164984484	2.184699439054635	2.1598802176269496	22.576487401933157	19.131032698581485	27.991045523827214	1.5713612048008267	2.1184149362571216	1.7471624813532929	2.1513593571780163	1.4199577005227677	6.022931496907255	24.296795954643493	21.905143583984607	27.167787110741124
397	false	ULH	false	false	1.3123880470153506	1.5467707655154654	1.9135575235049158	-4.5832649432629715	-17.40573283916578	11.664887295856207	2.1831093473166554	1.9920602836517842	1.670723711112219	2.102160555759106	1.3404712767102385	7.441936727660316	22.713580810868955	22.203120500524847	30.523767510101102
398	false	ULH	false	false	2.3764604523899484	2.1395328441322414	1.884133328676084	11.150498172826946	8.100219403785566	-24.315735645355673	1.6969940257232057	1.9426953532115447	2.2525557739693927	1.2580110575031813	1.825150981259077	6.78016548018614	37.96718173604988	23.73659168581094	28.29232824086889
399	false	ULH	false	false	1.7649684006458495	1.724745438096756	1.2497658129907594	23.87219003189984	5.163305023226133	-8.06341963106291	2.1771656104166515	1.4142253594877556	1.2026888208977011	1.7296653853015238	1.388577489387511	5.695848305817979	27.02911116563417	18.52977632131412	29.392259873231218
400	false	ULH	false	false	1.7563974178403465	1.8215897635293996	1.7172369129984297	-9.479167787204707	23.15205375325938	1.771823996084322	2.10622459866344	1.357306416285839	1.7883817679719716	1.561096548936603	1.4841804244425238	6.360205367787245	33.0343102949739	22.95911776414731	34.12133290211135
401	false	ULH	false	false	2.2180646151545433	1.9995009462952424	1.5636702997013252	20.943539625798138	-4.675119690170773	12.106202403897353	1.2892234898794668	2.085619359495804	1.3050933409385246	1.5741273114654701	1.361845894410221	7.017520381163081	30.013437112737435	22.210476751789297	32.49450392665566
402	false	ULH	false	false	1.7699970839151398	1.293928380832716	1.2254887414231785	3.0815063005188286	20.40205624119713	-8.1784745373151	1.2737935223115255	1.995597248806063	1.3214894448951435	1.6244162047657653	1.6392639561953353	9.421610904377648	29.962464012783194	20.83777986244744	29.90713669935743
403	false	ULH	false	false	1.4847461687745631	1.6491427765371212	2.0096207167230697	-15.94448143957959	14.1966371692424	-25.23140305188545	1.8002126565116299	1.5805429517167924	1.7080272862211887	1.2724172283271846	1.2369722240395675	8.488451826921061	36.01437146006704	23.682360191814805	28.302072148307506
404	false	ULH	false	false	2.2098333126259195	1.8843317087039142	1.3726462018592014	-17.070290125559296	-10.01859584953755	1.6864510393792713	2.059566977203755	1.930709267709772	1.6948231940691476	2.047350545308251	1.8099320274023656	5.0557461318869805	22.70791789469395	18.916018852082562	28.404966237093753
405	false	ULH	false	false	1.330532145872329	1.3394168219568408	1.9510862240284665	-2.719384243550671	-5.905707477738471	10.742177481155327	2.010114195080228	1.7256878093448074	1.6430938704417812	2.128185071242213	1.5660828383395222	8.089924659788435	20.773686993523295	20.218813284848796	28.873390282405254
406	false	ULH	false	false	1.9929910010510357	1.41124020973926	2.118533180226998	-16.46478127961644	-8.620240007224204	16.14959443344524	1.5361294059145834	1.6747538479914856	1.6895066948984736	1.3081991306068101	1.6042340147027336	8.373014102758349	37.81512219952127	24.32386282495926	28.76525263779228
407	false	ULH	false	false	1.808625307105533	1.3167405103654308	1.9187115111512827	-10.833616768856492	24.9574132085815	-22.186727987916	1.744333027872364	2.0210225265791686	1.8285677947891763	1.9129137455430305	1.9107191293245809	8.217173677004634	26.277204994127253	23.512710858503183	31.928137701912195
408	false	ULH	false	false	1.9782588959066865	1.2504434671687996	1.6904690735346106	13.014723030229014	14.995002248357594	21.44177410234303	1.8374826575793541	1.7016613469630828	1.45652591810763	1.554172961455819	1.302314411693383	5.943696487228156	31.9139396128782	22.01124374923741	28.07755639602158
409	false	ULH	false	false	1.7864526228804598	2.037485482291963	1.318183803792135	21.084013158551045	3.881021143265027	-15.851760020581091	1.438150080957989	1.6536272853421663	2.09160480964863	1.5672128223377566	1.6681975130847153	7.740681268931567	30.67830962920833	20.12564954402619	30.44288266919161
410	false	ULH	false	false	2.223371364089274	1.4726538729351042	1.9331484131790937	19.934892086942405	19.628881573877244	2.1702838239315234	1.2431413012222476	2.1744890016097322	1.2849115615009656	1.2364510643694522	1.323899244161824	8.125078093537219	38.62965948754162	24.834967740668112	28.78606006889157
411	false	ULH	false	false	2.244626320187477	1.5188722865689415	1.8371514534733244	27.550874743758897	1.34003136833147	10.673984639040565	1.7448041981948388	1.506271106460743	2.1165540800509066	2.1037435716532618	1.5123059578789824	4.937630877651768	21.35547965976181	19.24109610112039	28.757635923700292
412	false	ULH	false	false	1.7329803909617367	1.8907262107894844	1.3636105857775696	-15.61653844207682	-7.864888219076866	-17.841247706218304	1.4813757157748648	1.7607242819821303	1.87666979791897	1.6844116362365886	1.584944044537171	7.670921748761735	28.20458052537151	19.741445005631732	29.608392868065742
413	false	ULH	false	false	1.8231934596367694	1.3282625836938875	1.72390592925696	0.6511195491607502	10.392698318122033	-29.571861125545983	2.152135738602456	1.329021979589408	1.853921510071928	1.4689692110399495	1.2461983840326694	5.331633420396231	31.742244422625543	20.659847046867874	25.76572815027266
414	false	ULH	false	false	2.2254969736975667	1.59560314502865	1.2396900635862813	12.113320393057684	-13.842648520672185	9.716027697285195	1.207671749883964	1.7834171106510182	1.8328096148470738	1.5848149769311048	1.8641775866535233	7.589780960216697	30.425945084062512	21.028282675764075	31.598025274466544
415	false	ULH	false	false	1.2846500973327553	2.1591165616332106	1.9038313694887044	19.761319760538342	-11.90693096982597	-22.39144853736523	1.2923444359734113	2.0814704975021248	1.435619722033159	1.5693641496846416	1.5211791481404546	9.76725381814468	28.30809253073617	22.410468986325412	32.50464037501705
416	false	ULH	false	false	1.704573008348015	2.030124724802036	1.4180527104152905	29.940185579231326	-12.758579633826834	-17.69664165369911	1.4416631130527766	1.3599189798951405	1.3455228174954366	1.4468312401132817	1.8940577837631098	8.337749631117859	32.4265254451256	20.68531369859269	30.62373161386922
417	false	ULH	false	false	2.133238678470854	1.4538306491463122	2.1731610233454406	-16.147701492914518	-5.346000511039573	19.234055302581137	1.7391728369900095	2.144271054888081	1.3868486287055926	1.4024657479506755	1.3205046690018518	6.562363911277972	34.43109982512577	24.609950892646978	30.170806858127698
418	false	ULH	false	false	2.0771115912192815	1.8786461044174056	1.858505297940978	1.522461856567169	0.9074281258811929	19.17717655622727	1.6293385681782417	1.3596055074355498	1.9659185941123116	1.7897324140254023	1.437140810808265	5.919922394256079	26.05843716197908	20.13896039228593	30.896366727893206
419	false	ULH	false	false	1.2213109962653281	1.7657509135539349	1.2920533995899908	-4.231570010731367	1.5863291449342931	16.52793670613816	1.6671511110223791	1.4121942512045924	2.1381386277266037	1.3054942794469002	1.4395762671021857	9.445512180765759	34.54426438895586	19.926115472749174	27.726909532478086
420	false	ULH	false	false	1.6089883676783832	2.1641432989288707	1.967727543504025	13.073801315138084	-14.601568845013258	-9.167577326265409	1.9315278732772643	1.6285467410884884	1.700069734041103	1.3800951766824199	1.2456889160792943	7.389623446111875	35.3791569890268	24.797450773033656	33.26199721468962
421	false	ULH	false	false	1.8757908155432745	1.215326961369377	1.2386856639379877	-13.990993185912824	-12.492833686923234	7.193728888947735	2.1749316854753307	1.8786342206176623	2.222060270680603	1.6762048801981764	1.358735218592046	5.9251436932503	29.83412453918929	20.498355590549455	28.541527556418405
422	false	ULH	false	false	1.552154305764235	1.8728532193218257	1.8145406306532528	18.094058867284176	-7.452922388138365	-23.26347469259815	1.9928959034151266	1.5004511955380082	1.980460882542335	1.2330080118885096	1.3735204610230474	7.691554226524585	37.130509226520225	22.726118442719713	27.78514328264697
423	false	ULH	false	false	2.358363741535095	1.9772482181507465	1.6286305752789523	3.9033279385706514	4.201744110273463	-0.8726452510171896	2.088707514233564	2.168389186790939	1.8473857410649193	2.009854158078269	1.2338120370213617	4.682815895563028	21.7190284381308	19.55656738910424	31.735238556073334
424	false	ULH	false	false	1.8654351864443395	1.6332251765672705	1.212023630807351	20.05255273887512	-8.024159154492876	13.044655171165676	1.3770944616266592	1.7758706377439875	2.1256961904592435	1.7086178540767358	1.2927736920113633	7.1033085601616595	27.268068507695148	19.667735408415066	30.931878514983136
425	false	ULH	false	false	1.7457535420344834	1.3419750076795167	1.6496420584226654	4.928420676987976	26.246133604015768	5.979265883178105	1.7248253873688557	1.9246245775569786	2.024234026165286	1.941289547844455	1.6142281650222716	7.622866296693109	28.688641477788913	22.191982013518317	29.778462643070057
426	false	ULH	false	false	1.9020822042131083	1.7454351464059057	1.4649686558770258	2.02357865341682	23.773086552988417	-25.10200009779747	1.9847131913594152	1.8158544454439896	1.7657155973038625	1.322192371417157	1.8693684896052496	7.3816171615713255	37.04610144376109	22.442690472275643	27.76891430139281
427	false	ULH	false	false	2.0847545730202772	1.8111795955507661	1.5225975918115733	16.194600539605148	0.6977279455695502	-7.535510432424978	1.7626747955152045	1.4734722297722722	1.4655133441785582	2.0285423165222527	1.7226377386302392	5.465821068533502	21.59831238270023	17.934439763766612	28.798977420567688
428	false	ULH	false	false	1.9468970827606698	1.962694427132871	1.806556791687648	-18.418216782450717	26.561332704905105	16.660790049796756	2.1174863114350075	1.482240232684992	1.396425013245743	1.3258217117022544	1.9623291035077468	6.8526652231974765	35.233164138730885	24.28530356148506	31.247558217032843
429	false	ULH	false	false	2.1737065254406374	1.3713187608571147	1.8231292719679395	26.099908361269875	22.05751778739566	4.067815745647952	1.3808661288300417	1.3484143889522633	1.9546217361728209	1.606355906801355	1.520727374633167	7.169077629845506	33.99628317923543	22.307608342945073	29.759566383519658
430	false	ULH	false	false	2.2198410601505936	1.476670262029406	1.6536474772635728	-5.197083303897424	-3.4349885500602753	24.87245173630198	1.7047390622253689	1.315680873988847	2.0359417213948388	1.760312816749527	1.542905260750851	5.7007175055640635	26.753251515118368	19.554690605997802	28.526846212546026
431	false	ULH	false	false	1.8807792587426442	2.195454451233214	2.0329789768935904	27.09629707140018	0.8324557697414079	20.395899427391893	1.4608067900787565	1.9025228464328907	1.457439257719439	1.9172785700861272	1.456714239966215	7.507507276951529	23.016798200689216	21.352871206316372	31.712175043769317
432	false	ULH	false	false	2.11246611754198	1.9690415625736948	1.5122423407598042	17.03550247470477	25.181388944996392	-7.183527714021981	2.1130989586996654	1.7310236504062653	2.226360861060604	1.5416064462081767	1.8493575314967043	6.0660206145236995	33.59409457721934	22.05610139707679	30.53477589021665
433	false	ULH	false	false	2.0535300650616963	1.941901943350711	1.3942027739458973	16.33826522676543	8.604230312033451	-6.472473218005447	1.5731103320489834	1.3333933940310254	1.461073332042679	2.0613235163882297	1.9341689869529415	6.010290238157786	22.552257214837997	17.680808751121557	27.347586294629696
434	false	ULH	false	false	1.8136061521414706	1.9724431696931881	1.2198676856408328	21.895135161559487	26.84653734022752	-12.976767740480845	2.0686586851073967	1.5250096045276453	1.2763031070251043	1.2845312560047073	1.6936906991053333	6.717878222581692	37.01295455686115	20.80122676645927	26.941324467845693
435	false	ULH	false	false	2.07279500707969	1.6326426932361167	1.467184125793223	13.793079356470933	28.45315988608958	-16.67244073834391	2.0637302244520224	2.133685551481444	2.3702713731209846	1.8325761205261928	1.2022093648589796	5.555497575275595	28.52255863690849	21.901622608456044	29.973490638372226
436	false	ULH	false	false	1.869125042054606	1.805496880306404	1.2434965661219357	6.756745038714691	28.501659946862347	5.630183156799983	2.092646281017824	1.9925585577191824	1.6255816356225774	1.6749006172987142	1.965027935965522	6.475960623420265	31.58909513975364	21.631918427817507	30.361294559406552
437	false	ULH	false	false	1.4379937791882065	1.2319117522167937	1.8770563408988687	23.335194849541963	16.282589866511863	-26.782631528801527	1.332796152748094	2.033199687844307	1.5174138266845618	1.9363939606324863	1.4880437540352633	10.579228141785093	25.617158800258792	21.176041558610883	28.14731665928194
438	false	ULH	false	false	2.298297743096227	1.7387134227561976	2.1933635507033635	-0.052969675084924006	-17.574833018681748	13.872506832632315	1.4241302167694918	1.7663856856872517	1.4467860350204327	2.1311056136326587	1.9053547027856532	7.088783751211793	24.20818934153294	22.486883850195404	30.070443930078223
439	false	ULH	false	false	2.013392623963021	1.7850660390961774	1.8966357295124157	-10.2346210728583	-11.95821972668241	13.106634598223526	1.9286221753885655	1.6218749654995541	2.005017079334446	2.0530291822478053	1.3404103574899366	5.23169700717096	22.616014235629624	20.352985634652576	29.48460263417722
440	false	ULH	false	false	1.2701340626912823	1.6817888858426189	1.4831816105606084	-19.904673332747407	29.976991034249004	-3.121534919498682	1.8384817251032803	1.2268944999611155	2.274771651420412	2.0828718668537585	1.643912401490622	7.992798286558697	24.68076159497794	20.347245502350795	30.81524785843215
441	false	ULH	false	false	2.1372372197851	1.4073115457508314	1.4422565934670044	6.025850225124312	21.430102473757145	-9.196258927658977	1.2459948807130041	2.131249042285544	1.5709290889755947	1.5641708021559326	1.7926330602689666	8.563837361329027	32.0359507213395	22.587952208693913	30.776366608770765
442	false	ULH	false	false	2.247178942154551	2.178889173780738	1.9383190126260916	19.207991366848418	-4.522005917234418	9.208027953212127	1.6794356396400425	1.6120426072252205	1.2699153829763212	1.3722432421437225	1.725271553499518	6.57964347231689	35.01744689927346	23.772807012706917	31.798739415124444
443	false	ULH	false	false	1.374212332014627	2.1463525643839816	2.0751074273138244	-1.9855479608993285	-8.241710198123238	-13.118080860235164	1.4834284223378438	1.5031178699211556	2.202036742166042	2.1618313341972897	1.3993670399241358	8.173704724847752	21.85436005464704	20.11658947055561	28.809224223749933
444	false	ULH	false	false	2.1961362382999683	2.1248180347288184	1.499664662383776	24.07354822781535	15.549521247261417	5.538621904967837	1.3735199373836584	1.75893876777769	1.6821436287963194	1.4250159064395087	1.2205349026181023	6.804768874941448	35.447782375948506	22.329646438163092	31.264152991204938
445	false	ULH	false	false	1.5081870384383014	1.560579676236335	1.550093258837078	29.26098792297877	-12.135710575393478	6.688507833137184	2.191017484139329	1.4807708957341514	1.2191100898548313	2.069290357223741	1.4361622633609885	5.875906576509453	22.13786403834617	19.446060892316375	30.312268960005603
446	false	ULH	false	false	1.6450899559128045	1.5999789396300135	1.7055054348484266	20.770120126298394	3.7410869071694712	-13.267092438674169	1.271169379367559	2.1224761865274306	1.3459258297325518	1.4709174237631488	1.3611345296745854	9.41450720779606	31.105855419299075	22.42528507925267	30.711595036658096
447	false	ULH	false	false	1.4439904812607647	1.4410763262033885	2.1316009833020058	6.055048476304876	-7.832485612467083	29.908661910120525	1.702827197139688	2.1107002626852776	1.9831511666815818	2.148249114314405	1.6802147145743516	9.112202214111642	20.922466645793968	21.464856996002364	28.32736761776269
448	false	ULH	false	false	1.6045131781706203	1.4583120742955322	2.1405423141573108	1.3190765971930105	5.11349945852713	-15.541881766212358	1.6968384304205493	1.4654796285083882	1.7696779106740987	1.792410470386264	1.901058136757142	8.909449282212922	26.497674199404337	21.612386115681623	31.05014586127582
449	false	ULH	false	false	2.1443527122436272	1.4888831872917259	1.6197737712865843	-3.9000212054078958	4.704329989763142	-25.63224986887188	2.1898812884000787	1.4016213172968666	2.044973345078016	1.5264780912578635	1.9784415168808438	5.633918037699612	30.80898679521423	20.74298089585791	28.459433589840646
450	false	ULH	false	false	1.6366006961783128	1.2021612910709003	1.4023863395416758	23.920126454817208	-6.011443650335158	-23.51741670532936	2.1554225726782583	1.2037375576213296	1.5140440238779862	1.6340711357117808	1.6246577325635343	6.608503614955721	28.28632135000912	19.13848712668142	26.4342568179295
451	false	ULH	false	false	2.3393573684277076	1.9927256674095433	1.237081883255594	15.392518626009469	8.461355805450864	7.430539789086087	1.767595493512086	2.0531434154997203	1.4525844811548623	1.3574781895787953	1.2316219297983106	5.421810576364138	35.18823837543231	22.638355850148912	30.333062602208933
452	false	ULH	false	false	1.6860889902772607	1.9219938308368576	1.8087908947872977	20.55632685934814	3.6139102701068957	8.830840845320754	2.0838672504398628	1.7915261718274547	1.4728856525908678	1.9583158189650507	1.2527815706563268	5.9460640488471554	22.81465470145467	20.48638340583087	31.6761892150913
453	false	ULH	false	false	1.835501600930722	1.829096512104329	1.4714995943427813	28.82178251139375	10.081544944122832	-23.15819099632438	1.5649381904628812	1.6138038326474562	1.5507292160538744	2.042645795817743	1.9307663929547485	7.243828290922298	23.63051151337364	18.46746902997866	27.3835422795357
454	false	ULH	false	false	1.6741649737394408	2.012088802853631	1.2266529824182089	-15.656572476285511	-13.005937903832624	0.6626386566482623	1.6017978163544493	1.388673283831926	1.7520628154733662	2.0815441956976093	1.378822291594856	6.1234953137601575	22.703800121302432	17.086895209355745	26.576379404873954
455	false	ULH	false	false	2.283098574603936	1.813382733338392	1.5134842721757753	-17.94249794637798	-12.210970791184629	-22.545331327111068	2.0491527835628705	2.162971389987615	1.5471623428266221	2.0030593140336235	1.4167734599194668	5.023638695337101	23.305489026531884	19.85575972373818	27.561730617198574
456	false	ULH	false	false	1.8202824550609833	1.9190202541169483	1.2970540983574286	-7.365768368297783	-7.4266844745664535	13.40320304036469	1.7640631732055652	1.4173661703163167	2.315940939169659	2.01094359643773	1.8156139658730788	6.161906202635246	21.950875378034162	17.731150604552663	27.439348205656902
457	false	ULH	false	false	2.2040868575225394	1.7775748429148461	1.6046633863444344	19.84190026780974	27.492326736874894	-4.081724415990372	1.2752115202517196	1.8431462836075765	2.048629053586016	1.819964570318797	1.586953152492157	7.326840097546585	30.33542043239951	21.981569294852562	30.016320700232683
458	false	ULH	false	false	2.0648146965567036	2.0643303517223717	1.5958880006995473	5.243189153621838	24.892333428014886	18.31824638631816	1.3719703232703047	1.6984749451733692	1.5982157915301307	2.1575970011370393	1.2354170389299308	6.1915733286148456	24.32207963706766	20.46091249959538	27.14908198796616
459	false	ULH	false	false	1.3394847681212545	1.8711808902810603	1.264894377970764	20.020549170588758	23.32884266485229	15.471367810998647	2.0622472173018678	2.16536594948672	1.6107783246530019	1.47401979830045	1.620928199756781	8.199869222844425	34.113683106307334	21.561788349207585	28.696779247630317
460	false	ULH	false	false	1.828273603621911	1.465395146413194	1.981237308915671	1.7813543270758565	22.90884183591576	1.8786992441114378	1.3352697910204652	2.1006473929662732	2.1718605558560706	1.3636612737115255	1.3214804345005675	9.245476868326282	37.271434560758685	25.96175952464904	31.21795021125491
461	false	ULH	false	false	1.2665396003721552	1.3252953719475646	2.0538323783714048	-1.6052768324479771	2.1305027206063976	5.791696144251826	1.93824955768777	2.0382918248116786	2.2960363702956146	1.7498197117118535	1.9120172175459658	10.498040276219156	27.30110127137547	23.28144852863572	33.79313730208131
462	false	ULH	false	false	2.3243347382213084	1.2614097937477293	1.4790573946402785	-4.680159162422605	-5.41623479466679	8.579950650247302	1.4275246445652146	1.6695717689397231	2.1857443411899142	1.5375601253598459	1.9834987252480347	7.162586317216605	31.416827925593644	21.250602476953286	30.402658522273214
463	false	ULH	false	false	2.3007850259799523	1.4894506429889316	2.0712658570608156	-0.2789936968700033	0.14407983364388244	-10.128579593073638	1.7294145692258627	2.068209697937556	1.7131386114261946	1.5648537053603775	1.2936500869961787	5.463618315033298	30.840731259737865	24.084622001664737	32.85029960824321
464	false	ULH	false	false	1.3325792094486777	1.739390373597675	1.4639327595527551	26.43324503038209	3.6612670135986534	5.102829114171509	2.1227160866661805	1.836364644325427	2.017002246862687	1.8554655197309895	1.9507319679923432	8.065708154274503	24.88161882257331	19.75333115411437	30.599152109401498
465	false	ULH	false	false	2.0293314161120657	1.870048625958478	1.8060714524107229	9.722640866091147	-5.124792102574581	-24.96881276726829	1.6787162401578901	1.552988331606498	1.3403676412180554	1.9843131309231934	1.8926066108479254	6.541027567062203	22.934196502229476	20.356092397374375	28.986507072961412
466	false	ULH	false	false	2.24703284092514	2.065574897641034	2.086204210910251	27.19544327684263	-10.487212688244076	-4.629727359855661	1.7636470352892175	1.5336718564579035	1.6575284548110023	1.9941055600050885	1.4148164620139816	5.180677031767852	23.000510979623265	21.291258690789395	32.88607607764588
467	false	ULH	false	false	1.5399405652967872	2.027715281651382	1.4361989047639787	4.567656331348914	8.298429045128405	-20.259190106737833	2.1007688514322136	1.6778595852494158	1.5449019130970518	2.0007634550527693	1.7455354424977756	6.471642703920434	22.818963897327418	18.70282856998439	27.667763341814997
468	false	ULH	false	false	1.6710030476602569	2.1324109581408406	1.9435147994438904	24.132759951888275	10.80324729698508	9.989170407095838	1.6758308735949043	2.083321166489905	1.9714458896419407	2.182954683433735	1.272981532266601	6.985219234501104	21.33091969707057	21.290687703544712	28.72897598093958
469	false	ULH	false	false	1.27893656900619	1.9022876787055831	1.3301324944638444	18.59178492078145	-1.9217254002381772	22.51933106654428	1.8172935617847652	1.313288970947448	2.1582593660026475	1.8566414382906506	1.8487910694531875	8.193355494036973	23.58491792149109	17.757444521268294	27.993849142978352
470	false	ULH	false	false	1.304104874205118	1.9756819523489582	1.6791453762638815	18.16261819893481	-15.131268381356097	5.013623526765041	2.073967002283539	1.903891097317696	1.827654366167439	1.4908767091718877	1.6663315468784432	8.567035313989743	32.700150085112696	24.212773431421596	34.77091430498506
471	false	ULH	false	false	1.289594882052153	2.15335787462665	1.952982633042354	29.580792583898898	-10.35730004848506	-18.109375271007746	1.8789796288714733	1.4041480646035693	2.2993729113016776	1.9403521712406202	1.701526311876886	8.04274506845186	24.48143714035529	20.7102174681428	32.40751223049175
472	false	ULH	false	false	1.9284693008342315	2.0197248064255917	1.7496763001882722	-17.862858589279845	26.919567182626345	25.290676389100643	1.532364248579572	1.494251143688822	2.0331243977267155	2.1837324307988832	1.400227352663776	6.184709741448139	23.946207463103057	21.366256348329625	29.13377108832173
473	false	ULH	false	false	1.9811932714641713	1.279717864106211	2.0363711878539226	-18.341365624975666	0.348926500243973	15.612537902417788	1.353768084093736	2.1131809393934495	1.850325255884751	2.197991041951072	1.205988222712707	7.297611397604005	21.27773487549057	22.325487635122027	28.70228769477146
474	false	ULH	false	false	1.739273711322296	1.8258597905587242	1.8801268633727832	8.048828546084689	-13.136780639790002	4.244802707537016	1.6857967149153836	1.4278730374643536	1.222962625169005	1.8287737856003352	1.739482276179968	7.473258937866454	26.04094085222343	21.577969813447165	33.02762176639973
475	false	ULH	false	false	1.8571084964629387	1.2982375832291664	1.6562538955432773	7.448260073609099	2.99834893211672	11.14462845223326	1.254731431976921	1.9886401264567213	1.792526219941299	1.4155261825549252	1.2469577881233664	8.72655274918821	33.098428274107896	22.55306007259845	29.100171833350768
476	false	ULH	false	false	1.699750782443359	1.2884388496410648	1.7817085460765687	-13.38288252637966	-5.593436603802944	28.045215935313518	2.01663200781268	1.5640620569645636	1.9270804836052124	1.482764448990482	1.5639691026883207	7.198777941624731	32.38985540384577	21.12897806526291	26.824387164223623
477	false	ULH	false	false	1.38780716821294	1.8171484077346243	1.6760484067143726	-4.73365562467327	0.5245257658315232	1.9965857656907708	1.891913910738783	2.0569872176842234	1.620607337405446	1.4198779265752104	1.4409725282616488	8.54012026512429	33.44273667214201	23.71726514235985	33.31333000270884
478	false	ULH	false	false	1.4188951898330135	1.9051420725730497	1.4394097341883176	-3.8559891555743206	14.227427910813212	-14.33951571863359	1.6122088314971095	1.7414464083150734	1.8439463921212726	1.830503476312336	1.5790488703207162	8.333075304118667	25.865542532880184	20.469046379489175	31.22919112494611
479	false	ULH	false	false	1.2638886929050837	1.402647663454763	1.4497830688716506	20.168606087973252	5.363924786987827	26.697649377311162	1.3671024675314207	1.8684907920657783	1.2781144988726272	2.120999375697683	1.6813785642067813	10.674877896393541	21.400246670672036	19.125811570916383	26.227861375127777
480	false	ULH	false	false	1.2229639786418847	1.8102130846569962	1.346474322409663	-12.035140635922357	-16.47247051125481	1.3796435374573974	2.1974747785368622	1.6558547092233478	1.921004696283065	2.0048598471357675	1.6285645476357264	7.395312986181045	23.74837913229142	19.2619227319618	29.29103432945743
481	false	ULH	false	false	1.604684059360092	1.7043265796309939	1.9662653482154178	11.124033257723113	19.54206210744495	-22.75442383027453	1.9008949547262526	1.420020602401773	2.3482331307652173	1.9289834662730672	1.448557536557543	7.037618935989855	26.49273192829859	20.948723440487555	29.171900846540183
482	false	ULH	false	false	2.2922338704419065	1.669562786323243	2.122349148328987	-6.347096499864811	29.33429219560385	-9.66903791278887	1.4387489265605984	1.3713293517735048	2.021496837980008	1.5043389327274483	1.619413847634893	7.278717142432377	35.13704603147947	24.559906098847698	31.627020294346043
483	false	ULH	false	false	1.7512227843058565	1.8589237417211317	1.2427546627781652	6.255431764369799	15.973421786013745	-12.299248393538427	2.108878211533151	2.0875271259312815	1.7187870017711648	1.9958941567307047	1.7991706036330097	5.80698615927208	23.9970618647442	19.341839743862252	28.04653212434951
484	false	ULH	false	false	2.242811672633004	1.876766112291239	1.3572207685635478	-3.1742652592199363	-13.50712664652539	-18.34831878357162	1.9739240070132476	1.3643618212741535	2.192691345162115	1.7408769846471923	1.386776675544212	5.351412156620511	27.492817701918995	18.75833090199148	29.242083005443217
485	false	ULH	false	false	1.6896978477421611	1.6574415871360788	1.2451891477773573	-14.979902673268867	-11.65692107330079	-24.399788037379643	1.479836252349027	1.321492686778543	1.6465568419911696	2.018632012508871	1.7974847824452154	7.589997686185205	22.97226011256004	17.19072604282445	24.752009274730508
486	false	ULH	false	false	1.9265719165330097	1.9877218357917534	1.3223369004517755	0.8645446990353882	-16.21063507226268	24.651385242326878	1.2135857695489012	1.8190487643751787	2.1617132817884355	1.3531002862460353	1.6872787432264813	8.711345453729058	34.44504881546603	21.331735210003277	29.192955411183718
487	false	ULH	false	false	2.3022846160872334	1.6368767412483953	1.4133511231183502	-16.63069629250394	14.004673651479237	-16.279145186365625	1.295369638520618	1.756166978411273	2.0067384455134705	1.2640398728995332	1.9302841232636803	8.073824677970563	35.82274083582948	22.94136553999303	29.18154563165176
488	false	ULH	false	false	1.6298911110520327	2.041430359326135	2.084448401644907	18.323866862856576	-9.515798412826898	-0.8077272134390441	2.0375369881664014	2.0947610049614664	2.349682610973976	1.4033681228850856	1.9080227310576128	8.166861755806213	35.12104147759695	25.635844564599775	33.74185521335246
489	false	ULH	false	false	1.7021865193386376	1.569022259909691	1.3775199169587007	21.1563558945978	-13.245446413917907	5.166055987333639	1.2359248529304327	2.0166271542656107	1.5294514098581224	1.2587889855379537	1.9354811785106336	10.323670270388202	34.656292442989255	23.295592105086374	29.467441337875965
490	false	ULH	false	false	2.163060822711552	2.1420355290569546	1.3624100958927954	-8.570472747789445	29.821268013172585	27.722054435301775	2.0032981266314334	1.690704856815944	1.385030296550852	2.13558630495451	1.9548551190290429	5.267500060035986	24.887993239819426	20.321134887981916	27.435364590938455
491	false	ULH	false	false	1.7896014423205011	1.2097704277000398	1.9154128456401165	-0.4099851251248552	25.78495222509528	4.723586754146883	1.5840619790836121	1.3327191409286063	1.2510863860149717	1.3680072354513402	1.3302219762051615	8.042381307353377	35.644020025582826	23.36998094607419	28.523779855892784
492	false	ULH	false	false	1.3101851347494466	1.362826535170299	1.667729786080014	9.102160431748349	17.249081721615184	0.30498549881191295	1.2278560103455467	2.1151117769065584	1.6799896134774939	1.6962086424635408	1.3101202852780336	11.083789561971088	29.024227899823735	21.864645229161802	30.74805239024343
493	false	ULH	false	false	1.247519630394669	1.5837785670125748	1.5392864654398917	20.471442614670437	10.485375045327729	-21.64945273416655	1.3156677585505476	1.3203158914660797	1.8648246840045595	1.704003953292786	1.8930697659704732	10.844471415412034	29.42932226962978	18.288397802229795	27.940204281367542
494	false	ULH	false	false	1.933732127749722	1.4146631796911417	1.6138541440686927	-3.6665742957028655	22.517872175742937	17.248679084003147	2.1600232351977393	1.910067858465915	1.9241489511430856	1.3333369152477867	1.5306370615007603	6.278445978102077	36.09189336389714	24.03779981824848	29.150896354293735
495	false	ULH	false	false	1.9474861714636482	1.7607425207220302	1.5418952428969657	8.75906094906372	-18.654044911280025	-16.13295212281833	2.0539069244845067	1.872565486881999	1.6546044607991135	1.8707976264886153	1.6202145095400513	5.798470319641076	26.995913951902867	22.090500865250135	31.96387486729391
496	false	ULH	false	false	1.996605477816324	1.9271258343007662	1.2719704629687398	21.789728463846245	18.952969049568196	-22.93111195536455	1.6448088966996055	2.185363897721684	1.6923524059686588	1.6890351392217267	1.6221628394079022	6.7168392092855775	29.772898415361283	20.784979866373032	28.646784661161476
497	false	ULH	false	false	1.2351213928049707	2.1430344715378884	1.7880072876814372	25.487944067413807	21.701160905099265	-29.915188881398095	1.8083369602630812	1.3042567154902516	1.3818371270793477	1.677941357528975	1.77886396251218	8.659074876717176	29.301565434958817	20.455725198797765	28.100997852375958
498	false	ULH	false	false	1.8537522069985786	1.340531698006266	1.960121335880335	21.353717338905547	12.617208069585963	8.74670041546285	1.9171129759446575	1.855292747420859	2.112752868585183	1.3209013737685886	1.803267994721883	7.679238119324662	38.22490524628617	25.107409822996793	29.863514445714674
499	false	ULH	false	false	1.6648958835033163	1.333806737138108	2.035723194025778	-9.061291726153458	28.387175504177932	-14.608689053001491	1.4298078840143975	1.692691768503731	1.455983402763375	2.022015576632597	1.6371359636830967	9.267135007960759	26.939881637146716	23.803813401687755	30.6542396502016
500	false	ULH	false	false	1.3975371603795859	2.010170307755551	2.184794343136112	1.6259485897580852	-1.163199406325667	-26.96208498577392	1.7030788571143551	1.6346873875437142	1.3811137247654561	1.4184271603743397	1.6323776191861024	9.170109821809268	32.577998165766374	22.868843559005253	30.550364995117313
501	false	ULH	false	false	2.344485716460112	1.8645379674489424	1.8046966981858446	2.0539401930758956	-0.5840393991619877	1.931887795208084	2.068172562161358	1.4049387871774386	1.728975141375746	1.8224944422968894	1.468840372128623	4.737714614651447	26.105389361325507	20.165961188702376	32.58524985233696
502	false	ULH	false	false	1.907125888784306	1.2219537251551587	1.9083279026672286	14.412316950080076	-11.217376859951083	11.949688547890037	1.539667194757477	1.6545439025099773	1.4928702746853566	1.9302548348721873	1.2491301544362103	6.67097291728093	24.168997421519684	21.533738390319314	30.573222412308823
503	false	ULH	false	false	1.3071933104729372	1.608637406321965	1.312067736281009	-19.11658628429745	18.725506410218394	14.940594233224001	1.5098667570166977	1.5740065128083607	2.0736955572964177	1.374238827031708	1.600323875201032	9.970073735331026	32.453914810072334	22.176438441598048	30.67435967578507
504	false	ULH	false	false	1.2722774153066876	1.2913039214007704	1.412311655671686	9.07212235820029	-17.949367610636386	22.82667196668763	1.319489422588286	1.6050116981371656	1.6628404095628773	1.9152657939588078	1.583603461681227	11.009779477520155	25.146914731366977	20.326836540835778	27.731591938772095
505	false	ULH	false	false	2.1614000049314512	2.187096096275334	1.7042699849160527	2.156922268050266	14.76352336832511	-23.67852780124349	1.2353943265082106	2.072810536036007	1.5808011066806564	1.8403778708990952	1.7162359981218052	7.632569078003893	25.42387740298829	20.99817228021263	30.697768998288872
506	false	ULH	false	false	1.5595548641374883	1.4875619353171723	2.187286430838711	18.705862522265313	20.1286266026772	16.792819216067	1.6375223294015993	1.4572223216038527	1.9927974200792407	1.215736780322593	1.8369557795833242	9.966766744776505	40.177582233625394	24.292292463086405	27.39886061913555
507	false	ULH	false	false	1.7825456131103048	1.2411656001220557	1.6264653726424296	12.745291390433799	3.457688924183607	0.528554583113177	2.0199813378048566	2.0139066770250356	2.3663064491528334	1.5453324716259913	1.64562149579574	6.806314761148236	31.9835518572157	23.162081333704407	31.777850013282908
508	false	ULH	false	false	2.038433353398588	2.1809180684302962	1.8564878942619298	-7.8415950300309305	13.643317347751065	-19.54059306509043	1.5441811398022456	1.9535238021857113	1.5329335013205005	1.2917442472628133	1.7743219321154713	8.005466437513327	36.253540981632	24.0985359800295	30.33378557989844
509	false	ULH	false	false	2.2803498138779235	1.7377376182706064	1.6316333888013128	13.09869747166799	0.500512676086668	11.168082424197781	1.6818477499228495	1.8576019016802132	1.7649922302288041	1.9330376453209266	1.4591822947417938	5.109568579577689	22.98842305891111	19.291531036735734	30.891337590914635
510	false	ULH	false	false	1.3899064023759988	1.4688892639476099	1.2529647221251785	19.8574769659298	-2.233742015804687	21.795394484799598	1.299877289108918	1.7479712662965314	1.6188283593205042	2.177840320187507	1.9034408785155064	10.1430624481379	20.65267067554131	17.97039207745661	25.83350078382244
511	false	ULH	false	false	2.0370133775370687	2.0521634634533847	1.254626819997576	-2.057527424001144	-14.943249681284936	25.972846130369707	1.6430602853880365	1.3971120667292987	1.4291352302856393	1.413034772758205	1.669275686859102	6.864490619732592	33.44045860361442	19.810639433209406	27.958280154016954
512	false	ULH	false	false	2.367774012886641	1.3389021972160329	1.6625485491066954	-6.652952156596765	8.54682322749089	4.528478994117588	1.9412309453745014	1.4167345656959323	1.2357736976991842	1.7666197569849806	1.304387613226121	4.785142561773858	26.4982222632779	20.516182830646386	31.175567038015274
513	false	ULH	false	false	2.0042580703878654	1.7127568948959464	1.8120580341329302	-0.18554223501741163	-15.672455818807105	18.00813996955411	1.5105479460959093	1.9318874335366178	1.8171376030871493	1.3861670332727052	1.9347927515286807	8.642168578868594	35.58646912648818	24.09105709288273	30.688529571528456
514	false	ULH	false	false	1.6484517815883981	1.6043169761505498	1.9854060687563684	-4.35760188035051	19.836879314416976	-9.528532505721536	2.0586205619947298	2.1484277927819635	1.7141379123964506	1.409243140861226	1.8053132912890617	8.36178678793759	36.0237568318904	25.784966646579647	33.033289046103945
515	false	ULH	false	false	1.9128450852099839	1.2705414149454477	1.760396460878338	19.12707806533792	25.6182573200943	-10.225561364394427	1.8906289911273513	1.6876365882471576	2.2562239746099557	1.454702878054856	1.5353410121148343	6.903045710254747	37.186637831843655	23.457694823204644	28.73419466687356
516	false	ULH	false	false	1.8558639389714746	2.174589655103164	2.061040819638764	-14.196884836755132	28.737337864270444	5.505903444003042	2.1407458745655346	1.6252322700190474	2.142205191714446	1.774023766817861	1.6344927720235858	6.195493594621214	29.52211984971133	24.097006584786683	34.34234825197864
517	false	ULH	false	false	1.5883855971557843	1.4922428862091253	1.2115044665825212	4.112788361966899	9.164851704848399	-22.083083546481102	1.3031269578555154	1.632115096819412	1.7596634471865882	1.7187816078893894	1.4235051245490928	8.928244412259575	26.951694535749702	18.58006238682498	28.097990261108183
518	false	ULH	false	false	1.6817157276759422	1.5549857363544186	1.4981065973658618	-7.101367459016579	15.141447897912705	-19.14991028597227	1.4989617033310147	1.7779832004198755	2.130564833870093	2.136894557891514	1.7707976210789047	7.986105532221542	21.883841686724395	19.88721277881777	28.16812192553396
519	false	ULH	false	false	2.008487276041835	2.088276039581481	1.3061063909562298	11.801637216583671	-10.517004101469002	24.023139682652175	1.7163968509428087	1.254566973492294	2.0674542253409864	1.6792530880234553	1.5968018827383494	6.083427793127427	27.622983121901036	19.019707939713594	29.19799121615972
520	false	ULH	false	false	1.5997602135219715	2.020088996798897	1.654546338155449	19.644186165906994	-19.729846529261074	18.781612034123302	2.1246710148174475	1.8084003270115505	1.9176558450624954	1.4042297477523649	1.6888461214385948	7.503346173152325	35.110591454114385	24.171713815951094	32.45624033045497
521	false	ULH	false	false	1.2431030609230467	1.9655628871343032	1.427507975005853	13.524840148863944	-12.349278659969713	20.589700901898286	1.9892948239124413	1.9797991664743992	2.149724320765977	1.8658463813471218	1.2623431531185256	7.650276961658854	24.106426392937827	20.342501341136494	31.699721825103534
522	false	ULH	false	false	1.8860231019258762	2.1348764748675784	1.7341881028606196	7.365357666848453	-4.323153189558175	-1.732602167935763	1.2153733816307908	1.5371497992878922	2.3233828506269427	1.7070955623736097	1.5832865141992971	7.887165898006537	27.81248373898203	20.789207933490122	33.030284779457155
523	false	ULH	false	false	1.9413060347301783	1.8477865761470478	2.0436843292196913	-2.642413850242839	19.587284192536934	-3.6595058524252124	1.219536759515838	1.2998922763358658	2.373465881956469	1.5545507395365699	1.8085366574362434	8.837240688919357	32.91678230654309	22.978138189143007	32.51000141997131
524	false	ULH	false	false	1.284414723715626	1.8402503689969703	1.8729861566746497	15.106328544607642	-9.103848355008811	9.407953310312362	2.1794943733269996	1.6497327597380105	2.189433125148679	1.3385191762178272	1.3507083281201813	8.358883153320267	35.49573499291705	24.174673941930678	31.501814909420766
525	false	ULH	false	false	1.873154823760472	2.1940214965230513	1.443208664721368	5.150194601185195	-0.7724733452308428	4.172546854638572	1.407963359087741	2.153162290125446	1.9422996093350904	1.602575916527868	1.7109598638241745	7.644124670921235	29.211795211301222	21.381971366643235	33.8242105117787
526	false	ULH	false	false	1.9987661849939475	1.9572784104705185	1.3277051759927918	5.651342707264789	2.5509489328338724	-6.792129923462543	1.3409263678781769	1.8371292122492002	2.1729303031393243	1.7100966835446338	1.7064200184092746	7.172047085703651	27.262715574908263	20.099144213482393	32.18161148983834
527	false	ULH	false	false	2.358783424899972	1.7227632090495852	1.2744634944763045	21.444294669224952	11.724893695098743	19.29053635595037	2.1611170806019078	1.461821162815498	2.377885320413196	1.4375507488436143	1.4035340075409082	5.113884621160878	32.688505812328906	20.2120500071656	27.575205955731306
528	false	ULH	false	false	1.4250715432179482	2.1260719100835668	1.4526836835228059	-3.115198655515517	-13.646691520507632	-11.997837882001804	1.8589092686992021	1.5278556714613725	1.2248508304052208	1.4640325868701787	1.7099054116345012	8.0851038248739	32.532949945585756	21.152497941973078	31.310605323214624
529	false	ULH	false	false	1.6609568599304765	2.1929734362896918	1.2768210163248832	-13.593923183472384	15.758043718676156	5.091065575713653	1.346378522282264	1.632695901203157	2.3906471298285945	1.8693310572042732	1.8781154033388825	7.621294108754801	24.575118035261426	19.104714430115173	31.98896699531427
530	false	ULH	false	false	1.359392057732943	1.4752279488027964	1.7847619480386874	28.93134136956872	7.294509031156913	-18.17988662717753	1.944080683911995	1.7670081324211067	1.638717706628425	1.8432385700773932	1.7635137187975856	8.987459929276726	25.499954386036027	21.15873828480201	30.488447136575527
531	false	ULH	false	false	1.498585640241423	1.7870740803607474	1.2913836824563338	27.065131198082227	8.760163308831412	-15.243542061611624	1.9178077272143308	2.1666851517536077	1.970268281352803	2.079690273202566	1.273831996022173	6.670521321984833	21.190511848045112	19.417097611148133	27.35459585056426
532	false	ULH	false	false	1.776176816520248	2.109073235929869	1.8132693701750853	7.956364003024255	24.381165705868533	-8.013441278646447	1.58876384181328	1.6681335499568155	1.591334397499259	1.2690816145975452	1.2243576569503918	7.730810888283395	39.41255391203175	24.502036430754316	30.730745515679626
533	false	ULH	false	false	1.9451085819172116	1.3814986538577778	1.9879735571375772	9.6174886499935	13.75595870049915	27.855824540725283	1.267339400000275	2.035211111311713	1.9605373722874457	1.4302494202257823	1.9493685281443465	10.227013076563447	33.9322322651343	23.779227333365817	27.68763870153144
534	false	ULH	false	false	2.064902702539815	1.3553524728068316	1.8956626152388223	-6.485805392530198	-10.87216938009801	-21.2569247837628	1.5603108269783097	1.7403708088608276	1.2545810060058473	1.8637053134130268	1.630980435383273	7.104701071839612	25.943460932591467	21.47512014997665	29.273610777081007
535	false	ULH	false	false	1.4364592577301019	2.095783298677239	1.9641488650444054	0.40963809728778244	-11.865861572789731	-2.986207459428858	1.913089789614474	1.6178681120817182	2.098949338873984	1.2429511732723797	1.4598498427619973	8.400217465219061	38.739723753871424	24.94430598515178	31.876361071644077
536	false	ULH	false	false	2.331960339675379	1.5694699569698418	1.5770652284580535	-17.659768699328033	-0.6209494575489991	1.441411192210527	1.569556404148431	1.56236102123282	2.3426254120690166	1.6482223671241671	1.212600867155439	5.329993793897617	28.41638563174257	20.79483329884684	31.60144169443746
537	false	ULH	false	false	1.2135154289431946	1.6767812376572127	1.4311467219506415	-5.8857441826917825	11.050066757366935	-0.13921268185955427	2.055081466642781	1.690390865954199	2.19425371885703	1.3402913573037805	1.397319280618776	8.748369570495022	35.27930189427481	22.343361851358274	30.539679587731538
538	false	ULH	false	false	2.3888673779993965	1.8373509597069921	2.030419558621618	19.039224934609905	25.6698581136354	-22.993849691036957	1.2156092393586142	1.2899849215340322	1.2043512096208528	1.7854409506908697	1.9959543484458835	7.611807674891628	31.655829488058643	21.86746506078462	28.049149350300304
539	false	ULH	false	false	1.2090130020005085	1.463715496011155	1.3587428439086715	-4.160841849768458	19.703911290035066	3.193492186126246	1.9372590677795087	2.084282356844353	2.108848675691814	1.7622296629721537	1.3250036703059807	8.7843895987377	27.65808434521536	21.792985407448676	31.73636191984611
540	false	ULH	false	false	2.062686022812138	1.5387614355780082	1.6148331155897921	-11.996185986378723	24.793010793650517	-23.406469086294933	1.203263643226154	1.3850736538042665	1.8746362661373839	1.277042170559207	1.2070489086604415	8.152648026389283	34.79227681049565	22.397051594035837	28.096257617749618
541	false	ULH	false	false	1.408390676916646	1.6930923632923842	1.4916138409218849	-2.5071742944572293	23.117875631049166	12.791634352137851	1.734672823477276	1.308794316352003	1.359290572802117	1.4516627432170743	1.913574487774814	9.367233935426915	33.89102227731959	20.890003038171503	29.620045489520408
542	false	ULH	false	false	1.909698687248549	1.869432421634737	1.975786291158251	0.6446052387432175	-0.5005654838102309	-4.696015802949525	1.2585233797224795	1.8924639082415466	1.4977292494797672	1.4286188062702692	1.889247543489946	9.277966640575334	33.48197173675942	23.575102067897674	32.63144582236998
543	false	ULH	false	false	1.9729093572144194	2.1650940931128533	1.6256201747439654	18.905205801988522	7.864984591958208	6.990788210172557	1.872246315761862	1.5555996567075514	1.720327702524418	1.53989724983145	1.3229500664739886	5.987158484708312	32.36823730492718	21.7557258227882	31.946041751131094
544	false	ULH	false	false	2.2544570379397078	1.4594385049915934	2.103297021229757	27.818738702839482	-18.8905072931708	-13.837803506056662	1.5684169681935547	1.288882680210755	1.5261228898554962	1.8805751104728032	1.5504917599782733	6.03636315868132	27.253386234963926	22.408958460329497	32.049296927696645
545	false	ULH	false	false	1.576257863000522	1.6595467981398084	2.133365509988932	17.260638100748444	-5.8787968619688975	-26.311823177401532	1.6828418297174905	1.2764963682358559	1.286392302195473	1.6169831786840572	1.7353384554937055	8.657726670484667	29.131325244961683	21.624585687191377	30.00797381630093
546	false	ULH	false	false	1.6947805911641238	1.2530270656887863	1.4759542894875168	29.718330907813304	-17.988532678339663	28.953880862588793	1.2675743108580553	1.9603021810910337	1.6356679068852533	1.6209634635226333	1.6184756605377142	10.086563265351236	28.408483227351965	22.180269430926344	27.73517802931338
547	false	ULH	false	false	1.4035050693635438	1.6587148248078951	2.106602686554151	-1.5261403439340633	29.021336385580888	3.5659563883349072	1.7723599052199193	2.181756446229257	2.199915826196469	1.852435854760099	1.7311779075892506	9.59237191143821	29.184219814064296	24.800741165843156	33.93443415341649
548	false	ULH	false	false	1.2390678214695379	1.6908255361077305	1.6393943764810341	2.4141581139879946	23.822853268055887	-16.769649792655922	2.1417795959272437	1.953238392883895	1.821780884822647	1.7979487167921921	1.3141076634615534	8.094673273573806	28.526526574016508	22.314605121580122	30.73436459158383
549	false	ULH	false	false	1.4591537714098881	1.571009237574418	2.1323383490623184	-12.294228700508693	3.2090423148122085	-18.420445437008038	1.7919404652315467	1.686431417185441	2.0750650944061713	1.499569752965378	1.4383487571140132	8.96559300531079	32.19057126764364	23.689532777064198	31.03711286146813
550	false	ULH	false	false	1.7668206574631298	1.4617557232320986	2.1395724512454892	4.725054691781743	17.680282215485597	0.24249008748975243	1.7401869925978033	1.6717165248483188	2.327708756832444	1.743244699711015	1.806053183890423	8.20152644187996	30.554055840010534	23.59857804703225	32.579769408875116
551	false	ULH	false	false	2.3668435565823187	1.4716744665799535	1.980812141445164	6.85186788841272	15.488033899762968	13.667152797767937	1.2727869730796453	1.2638625509169417	2.018682628624963	2.111762382754389	1.6588383288764794	6.212651213095193	24.00717664276788	20.431633202500908	28.73359621123093
552	false	ULH	false	false	1.723513243861088	1.8169581653926956	1.2286465916632057	-11.117739606327902	11.884082655195758	14.483635665056315	2.047712541819485	2.0420902493400206	1.4464590531862946	1.9091018414699206	1.347228798536393	5.947253861720993	23.585545078954382	19.77841370412469	30.373263053317558
553	false	ULH	false	false	1.3450714291080994	1.4134464770929802	2.0678100572195364	-13.153061859579594	2.217344235112847	1.8391635068233931	1.6104714861023883	2.0968951998195333	2.3440447663899846	1.3906651478520773	1.8298919336443213	11.24901980924938	34.42884684988753	25.410751041237052	32.0296818393286
554	false	ULH	false	false	2.059645481112684	1.6716127212199245	1.35081032499237	-4.822412018265609	-12.791046208055286	8.922871114435186	1.515260312640037	1.8854865556761569	1.5060861373466852	1.6937134738901531	1.5165243158618202	6.4595976208228905	29.1313267209515	20.846860441473975	31.08545567756706
555	false	ULH	false	false	1.561474827171005	1.417364259390562	1.3770500523310902	-1.0772900351660581	-0.8007315484274642	-3.303357110189552	1.8140257818174854	2.013207952465139	1.389890668907713	2.049065212781718	1.8471864917362009	7.786861305447955	21.15755928871666	19.143653391089956	29.21086979445696
556	false	ULH	false	false	1.3950808821242755	1.8144899584340939	1.995225123452872	-13.63330034913374	-6.278230543606185	-1.6592433585544342	1.501611809118966	2.011543152085462	1.5341743931671459	1.7760388946295174	1.219248720755037	9.165016529506481	26.25895327863712	22.549824615978494	33.5537753011144
557	false	ULH	false	false	1.6010768323110578	1.9107818200561582	1.8906393822849599	3.2643916736551972	29.258161131059538	15.9536282673871	1.4749713813522471	1.9091601790026445	1.2420725810950888	2.0053614609560024	1.74266737811439	8.843619761676337	28.109081713308807	23.107369421600506	29.967175052409907
558	false	ULH	false	false	1.8013882067324352	1.5765207264048153	2.196461155546197	1.8608623189075395	-19.45947769421443	8.295794956245675	2.0011195259267107	1.8907692324304766	2.3797136283004563	1.431238356297941	1.604494591781225	7.436271684232672	35.87135552398489	26.434916642884488	33.253066741273706
559	false	ULH	false	false	1.6409448667486246	1.6212825596526432	1.2925994765913318	-15.10742635543652	1.9568316158031749	20.10753046615518	2.1195853547120285	1.3163702386100185	1.2792173439933479	1.4975862698986997	1.576320294726703	6.803657038977334	31.803048962229788	19.444932752127084	28.742135211788074
560	false	ULH	false	false	1.2990743356284697	1.2048511156487693	1.4255325470671458	-5.1353073190762615	6.175206574490762	-26.4091499613476	1.806997481038729	1.3221432381892069	1.616851015394389	1.9065943256153857	1.5555119868648712	8.557582079845533	23.791742151992914	18.470169507451953	26.639723195872065
561	false	ULH	false	false	2.111368764545368	2.117678336787476	1.7441665291024684	1.0706132621886582	-3.4804255383024625	11.377200418999603	1.530911212673855	1.759788131603424	1.8954640057608991	1.8174892566995358	1.7462652423744982	6.6335940656129875	24.505758805682724	20.1287852084061	32.63521160291516
562	false	ULH	false	false	2.0505318802334886	1.444006459985253	1.535032000227544	-2.001137631972746	29.59537475394093	19.87991269804301	1.746155556056896	1.8046053436973453	2.0405964754447004	1.5920751566826423	1.98932475102551	7.413660166446231	32.95588354797262	22.81973039501708	30.14711570566555
563	false	ULH	false	false	1.8043611885601434	1.3548229151398252	1.4852413395238302	9.466793158504114	-1.5810256934525597	20.549731383735246	1.773061799063127	1.5154596064175454	2.0793037887936343	1.651158528378991	1.4982404509992506	6.730657683584779	28.42114086535198	19.7870033514764	29.095400832988073
564	false	ULH	false	false	2.3412635261976327	2.0727700457097162	2.1701187396853916	-9.148125995578143	22.70403029665507	-12.241166264794263	1.6390859419073085	1.2496246088872816	1.9573904729177452	1.8790235692000312	1.9407068991838465	5.986198320766567	28.128298560698575	22.48649363784601	31.42041362093542
565	false	ULH	false	false	2.01006326412752	2.116570761219903	1.5867792552601747	23.51015768170111	6.335401935684473	1.5041294613070804	1.8359503750999355	1.540888716278555	1.2910287227252681	2.042932716704134	1.7960749143911885	5.579404907563282	22.05975065860868	18.77748405056068	29.224167285470497
566	false	ULH	false	false	1.2425385962011608	1.2999368011225831	1.49449488721718	21.567938135596506	12.663755096389792	-7.748019276987758	1.3792042034038388	2.179420981759077	1.5766500537512314	2.0356331837843653	1.3808204159857158	10.64386116414427	23.19581508972181	19.72439837972524	28.256859301396737
567	false	ULH	false	false	1.9642680825194865	1.5223763529756877	1.9786240135374937	7.943438185520584	17.55841857651079	-28.072186479423237	1.8023877059681448	1.8002190691017819	2.306812496572941	2.1219472719054906	1.5706775636556563	6.171406820248029	23.9529353767518	20.87126140183045	27.38972585082143
568	false	ULH	false	false	1.8605355273541475	2.0150302338580817	1.7925171449381672	24.91295986463127	7.8045282201954045	-22.59641441567204	1.4510987856009938	1.6063708898106686	2.0429604779603605	1.5294492516886673	1.261227565898349	7.5650374748069265	32.21947017216942	21.570433151743114	30.053519433366368
569	false	ULH	false	false	1.6138941091905776	1.9172481648123787	1.702621279170478	15.575043620211545	18.566007990807698	22.949964781113554	1.4186017824843955	1.4393315274092222	2.2651442511108417	2.1562485942797545	1.7591751199260544	7.947333371721861	23.245416748769316	19.412987332733508	26.243021225450253
570	false	ULH	false	false	1.570555225352971	1.5197738226850712	1.6750255422598797	29.80006294365161	-16.11176116976191	0.4520893073416481	1.6603291432920317	1.4216532420618626	1.6557550627462982	2.0519086365281956	1.976945267668431	8.310387060981023	23.32006842470159	20.308160420926146	30.806929878067294
571	false	ULH	false	false	1.5257832132425302	1.5096220169405363	1.9768967379575773	15.397954933446776	-17.844771312665728	28.703647176230252	1.8444329634500283	2.195867757429338	1.5443055960540653	2.160069514506115	1.8401343104300638	8.37257199468442	22.586008794642936	22.412358673219725	29.104971336872453
572	false	ULH	false	false	1.580204926451151	1.4239597626234266	1.5082834162794745	1.3790516104892774	28.7791028050667	-10.55068341997536	1.75676802601323	1.3705062947169941	1.8352753420438597	1.5759360900417447	1.4633322775413875	8.07538211604816	33.56323404759381	22.05040597299137	29.125805673316055
573	false	ULH	false	false	2.3712534040459072	1.4417026549568641	1.6520434510084367	5.067079316743225	21.539174920204793	-7.093872691855509	1.9500723447404056	2.016260302439515	1.7222845496883923	1.2680287169544358	1.785625864532312	5.8910175010459565	38.845561816662745	24.635415161983417	28.871461004866934
574	false	ULH	false	false	1.4267994682261544	1.5058296642789613	2.0120992263531865	13.884586261574356	-3.7392674002244597	-0.32468646467354034	2.1849237384931164	1.7940861219947277	2.2716190460758607	1.8628439462665773	1.2282649097380993	6.964038130405426	24.8430155985351	22.490347965716914	32.32429191707497
575	false	ULH	false	false	2.1969826370812306	1.2034360442502348	1.2315767223372729	23.43554651418895	26.169908629385056	-19.634402559058287	1.8485011625547405	1.2586788732365093	1.4992746964009735	1.3830406454212871	1.7774458016310057	6.635338764798972	35.18082520171992	19.93882748353262	24.644506927350342
576	false	ULH	false	false	1.3418920657873006	1.2828483243302762	1.7858285477307945	12.182822338461527	25.2382849322194	-26.892905067626142	2.1547227107080498	2.017454806437803	1.6109937946633055	1.902924542679309	1.4354245309739802	8.237016417473662	28.65306852327039	22.46317483317329	27.818421758008586
577	false	ULH	false	false	1.5615474425334799	2.1854869573325244	1.2993856122996297	14.819222205348552	17.245390519143264	23.43278889313464	1.666587488725194	1.651012533438346	1.4675180591969945	1.6189269211037631	1.290743467376777	7.308924878449863	29.829320973280616	19.678100897499785	28.73904579473683
578	false	ULH	false	false	2.0387336153789213	1.6442773605237582	1.8479180900166798	2.285813201483812	19.091911746806332	-5.950759954908332	1.2440048148675995	1.9847957173091917	1.5596082802011682	1.7210352101359376	1.2632125185871166	7.875970525329576	29.734558446547908	23.575216194410224	32.56626218312573
579	false	ULH	false	false	1.3441216314380882	1.250150861366388	2.0409534445599506	14.945807165565185	-9.216587466600119	-2.932220691592679	1.6179367822549957	1.9729931767905184	2.3846493336386025	1.2055775542186855	1.855021891684764	11.661542434231432	36.64087782226317	26.0242827100427	29.31930990360907
580	false	ULH	false	false	1.4828694578912494	1.5484016733059998	1.8359433382963006	22.615395478093156	-13.96841840931118	-28.04301938839759	1.6522693218385243	1.9579221120256498	1.7416369315540476	1.5565913355095666	1.4652326043393824	9.284245146262199	28.868829624444643	22.42116428986904	28.74365955785221
581	false	ULH	false	false	1.662829662275839	1.7587836562830668	1.3522028387397356	-19.544507619971053	14.080093047658238	23.882342558328713	2.13941890202542	2.09876423648831	1.6222465199187794	1.6001582465076771	1.3136340296324485	6.601383980406165	28.96594957199315	21.77143748658056	30.841432169338134
582	false	ULH	false	false	1.5503919804730837	2.0435820151367556	1.295825329315362	14.973372851369348	9.559776864168931	-6.61015522031294	1.316912878201056	1.6148493118985825	1.73093108145782	1.5118218630587208	1.4916289933196503	8.532070312861526	32.109133816499266	20.465714354399424	31.613799917623886
583	false	ULH	false	false	1.240620053492988	2.1281832691941642	1.5489624908593642	-0.5014542368301491	-19.65140172205142	-26.02124392086265	1.9240136254582691	2.1916380243832445	1.4304223080110194	1.4115066645805194	1.7737368389720252	9.315685356806997	33.660919525285244	22.461251965851236	29.98231875159199
584	false	ULH	false	false	1.5675491933897767	1.516461618577319	1.8340697152232581	9.838221135055687	2.790656970049646	-23.34571609941479	2.080188796963035	1.8037085024371877	2.056901818904875	1.8838006040383402	1.3681753776622598	6.669934112745455	23.797605246474454	20.959215859912167	29.260974424365305
585	false	ULH	false	false	1.4822345573556237	1.95093537917252	1.6840443410095034	1.2089781015399552	-13.932156953036248	-16.332423380943105	1.6211350448905684	1.2514453575884923	1.9937471101670077	1.3094764394595704	1.2783082579569522	8.334908647450897	36.27915223409396	21.718957671896757	29.434850836828392
586	false	ULH	false	false	2.163407552878753	1.5074609751025978	1.4202925937795843	28.40835450780788	-11.008042465461813	-19.065536376573323	1.5386794869081921	1.6827998313633798	1.9040905050739019	1.2897928479587193	1.4226698081929605	6.783965715105854	35.7094740603028	22.533823954914286	28.315543338922794
587	false	ULH	false	false	2.3232951862964795	1.7254580273318756	2.0383101441996683	24.28331078054982	7.364752756092386	11.753828850136113	1.7811436973761412	1.4378693326443686	2.0400001235748455	1.5779017349580282	1.5325635897870895	5.402397000720432	32.10939181906023	22.783848846429933	31.76760899751611
588	false	ULH	false	false	1.8081429687749395	1.627750363589513	1.3070821811950246	25.658984865184983	-8.512339191988936	-1.8174561631196688	1.5475060939866818	2.05384768730926	2.2809893681704922	1.8869555167482872	1.9564791944744968	7.8250771517486255	24.41647956081194	19.856419506621073	31.76377094434114
589	false	ULH	false	false	1.8242338685485229	1.327851207545856	1.3429938298081712	10.131438268780315	-6.762096445792807	20.795078373689453	1.4966130108619728	1.4812603122953967	1.3945756918192542	1.9714240616908427	1.6756891526695028	7.575449068469373	22.267047011427017	18.464376661145888	27.652479513439587
590	false	ULH	false	false	1.7105977682697322	2.1921393066614314	1.8738404353639644	11.540743554571229	1.882091260085808	22.751731842664963	1.845423473812958	1.2868910879870792	2.03205188291605	1.866930473080636	1.938334816654338	6.907040687118354	24.888828498458025	20.07854310251134	29.139082224378413
591	false	ULH	false	false	2.041754961319658	1.9673202990120475	1.479873450303006	-12.368373978057111	-19.418474693625882	-13.916932765609523	2.0270987853178553	1.2026918127542756	1.2178552950594956	1.485777634847524	1.67178069621599	5.98216597593353	33.80052685602631	20.6543558592003	28.623805121617686
592	false	ULH	false	false	2.3206163266292856	1.9336011999732388	1.4984873129860778	-11.567712625894703	-5.480771850690147	-11.953434418729653	1.6739172047606745	1.779187507308089	1.777745614030917	1.702497928755243	1.6031893261347572	5.457908894271433	27.968702377550933	20.683590700421366	31.116074535043683
593	false	ULH	false	false	1.5254629079516768	2.073882670867389	2.0804770630544667	29.316761878686258	15.178878046220625	4.878283770404213	1.8239610160046404	1.2708708510549522	1.2976106536312138	2.1869469665589154	1.2967909687212844	6.618614401752183	23.523129103794396	20.564839995476994	27.681518479646574
594	false	ULH	false	false	1.9193659808285146	1.2680931389340266	1.9685712325109657	-7.073709081839917	29.11952221240584	16.71742830436858	1.8962851238361238	1.2050103740485654	2.065099622397141	1.266126208610399	1.3970980766317393	6.619972155155888	36.84868753358967	23.585311162493515	27.060839463412794
595	false	ULH	false	false	1.6005775884018933	2.070800331832592	2.072184325668973	22.404753418969342	14.46293034905154	-19.36055724713578	1.572543581146549	1.5277033221086476	1.567085100677267	2.0310902849656522	1.6230529875084743	7.898826045460597	24.681786492961	21.0567461505396	29.464236150634317
596	false	ULH	false	false	1.6528191379889443	1.6208447796175518	1.2327195104329332	12.337393530166132	-0.8576733093847473	1.0160900000377353	1.296464172842371	1.8347280105260069	1.2336730301387904	1.4933347924156117	1.5576941673268658	9.02080284416844	30.577081281377808	20.584280651395062	30.966209080812803
597	false	ULH	false	false	1.5273471563936474	1.6640401311272495	1.3138157104298163	17.192450008897985	5.729925420735501	-15.452569981415309	1.354687863821951	1.206961549859857	2.150693736048035	1.6812375981364092	1.265446815040875	8.189462849148109	28.384534990970657	18.391123505234745	28.622774052388007
598	false	ULH	false	false	1.5446986300614067	1.2573751167525975	1.4270807816650184	25.439258355978467	7.914518577251716	-11.59307900835919	1.4882224456541275	1.5908506685219113	1.4079803779683122	2.0981942196143404	1.4744256998789786	8.270840728952036	21.447830200480666	18.149492422924034	26.50984902614346
599	false	ULH	false	false	1.8470385759041617	1.8549224034934904	1.9304351203738837	-8.702045716099862	9.396233037466892	-20.720459288042605	1.4103235973157742	1.5786558187582929	1.785727727755289	1.9838064624358254	1.541330355932618	7.61989302316044	22.295462245538122	20.359157087527294	30.00069438891138
600	false	ULH	false	false	1.7812836532242993	1.4323069753894564	2.1483335259463203	-9.627196124701275	-17.499994157718696	-6.087887241205536	1.9214552555092734	1.265959845493299	1.6861613832695612	1.6577882283827527	1.4718274388889772	6.802580866334889	32.779322866756786	23.406704485645246	31.785881989996888
601	false	ULH	false	false	1.740522121088118	1.3158259191137347	1.513089354315921	8.419127003594124	-6.695753721675956	21.871490216810475	1.4194705798097376	2.063933671961408	1.7912549035813603	2.0238307493895435	1.9532176995915167	9.224105777605713	22.33057366263874	19.8766172974339	28.780857996263034
602	false	ULH	false	false	2.165082360822679	1.641943974221253	1.2857840010515798	-0.6974619933987114	9.763410614277714	-20.810085442850465	1.5068168596688598	1.4563813086773545	2.305475865232946	1.6355439916639785	1.9069656470956426	6.861644803098702	28.323661661610956	19.36351597047681	28.840348529416072
603	false	ULH	false	false	2.179693368020445	2.049376505861855	1.9077089662205613	6.612891385463186	28.167262357923526	15.045271642950933	1.6404206902489706	1.7711632150960828	1.3240033308795878	1.6391322215105268	1.2574872826368202	6.207463163811684	32.637953231521166	23.752967352649065	31.317190523358406
604	false	ULH	false	false	2.0339432815702025	1.5409275337182464	2.077034862097543	-18.132950683979008	20.617208408622496	5.676506160890664	1.4892572264197153	1.2666380774535009	1.8458187973290507	1.7908080524508052	1.239125347705195	6.671575897685534	27.406933226037374	22.905934800318022	33.17022789351247
605	false	ULH	false	false	2.2881291642440607	1.3224074179697196	1.3153382349970877	-4.026972544870116	-19.85106992164256	27.28442978891619	1.7325607353452894	1.989707731932946	1.4520181605759586	1.63779707076537	1.593141599539539	6.128189127491057	31.52552884014353	21.098818200057934	27.648404728425866
606	false	ULH	false	false	2.143492839992175	1.6648855947290955	1.879959826141079	29.161846165615025	-17.697416504367162	28.84804049730553	2.0407379348751675	1.7767905720164872	2.237498081452783	1.5439768639874374	1.7598572829128876	5.960516323846156	31.69583027814111	23.418954290323132	30.71488294132376
607	false	ULH	false	false	2.0496047164414883	1.6077161630321184	2.0569643313469816	-8.692870473827087	-10.564052054731825	-28.679196749807534	1.218239128665558	1.657861958317195	2.113895026038315	1.7276405620578228	1.3835884813004569	8.093492323605348	27.669403660897387	21.51822119194209	28.719955586960598
608	false	ULH	false	false	1.822520117997438	1.4275110049593425	1.5028820588379828	14.869848358721832	-14.501750000126762	28.10747851823579	2.1680236525335506	1.7736167121266522	1.7342590062179235	1.4491399803759295	1.858267319852331	6.746148537681073	33.246900173830795	21.659253705077766	28.24030289700367
609	false	ULH	false	false	2.1364790271659038	1.444239906683897	1.40800449743121	29.883623178256705	-6.555710175936662	-4.168009648571971	2.009030764986366	1.3147572225774296	1.410454055192393	1.4671266671354217	1.2258440184284962	5.063381179313856	32.05600820424831	20.893080933827065	30.022136972268154
610	false	ULH	false	false	1.7956412996357138	1.496931195010584	2.066594749936973	18.81173211416894	27.05411805008309	23.287570716631183	1.8826733803740083	2.0544251487703837	1.2737312957844864	1.687948298920349	1.3091863222447788	7.084000197542709	32.56689107352182	24.1872832940212	28.983140615513744
611	false	ULH	false	false	2.3633713572444357	1.54546495456036	1.989463208533544	20.65970554784481	-9.616839441894198	3.407838242947687	1.7263813482900665	1.5225715864451117	2.148710459046673	1.928271648658308	1.8790812864849942	5.388882744416357	24.61499396166921	21.484843546704933	32.72065648778951
612	false	ULH	false	false	1.8836401515336765	1.2435649272158438	2.115248081284003	-11.695440709493335	4.85869195974756	3.061452668226327	2.0977292838943877	1.5022274435219707	1.911579802349511	1.8504436172959045	1.2666831206467475	5.404606711506618	26.668038499769406	22.564026849037138	31.578017200858365
613	false	ULH	false	false	2.362775579201898	1.622838078248051	1.7223932003067062	1.7370321005869265	-6.794905491088397	-25.13625894203435	2.0964360566833715	1.3862136306630775	2.190258537991161	1.3703863752966874	1.5809565903080602	4.879389065666972	34.289628052583446	21.50492064366639	27.286052616208995
614	false	ULH	false	false	1.8509377570242844	1.8494619416535878	1.9628494264493859	6.714980033718351	15.874919265558141	1.197342418747077	1.689130749891293	1.269373458336272	1.8572143050164538	1.3358827351893097	1.2418101174628229	6.957645496745393	38.04704019033974	23.501234354968624	30.996169095794233
615	false	ULH	false	false	2.095881339499184	1.373718790448907	1.3416475741952696	2.6459904260658824	-6.8943585338544455	-14.312640652161448	1.2782622613493682	1.942366115051943	1.712074972036079	2.0207266626597264	1.9291876425567702	7.603590913229095	22.173272728254773	19.375748749169134	28.553201586412005
616	false	ULH	false	false	1.6919530906393683	1.9012254120343688	1.8283458242459987	0.3249646713283383	-9.698203264640824	28.129419870192603	1.6933781405712625	1.519649092543111	1.3986687190626113	1.9652419790938502	1.3316425542820483	6.817706753391041	22.515089576141918	19.495695696259784	28.433219406521317
617	false	ULH	false	false	2.245807635189242	1.5561304402948548	1.2509802488480222	-12.873532891145095	9.220315717332653	14.362520535114545	1.2794867848021056	1.2804052599870022	2.3257404265691344	2.0545328074769817	1.6792960019985594	6.413108717103677	22.271630757928573	17.674883951992882	27.892414649518877
618	false	ULH	false	false	1.2831021929934998	1.2242948732455874	1.8007377408728278	22.543088643001937	18.0519155612674	-4.249152065103697	1.3268764828954493	1.9135744724451926	1.363718765818811	2.0713265294900784	1.9238088882510236	11.802154481664202	25.25560148706986	21.144230113172757	29.15246503123902
619	false	ULH	false	false	1.5430791230272847	2.0056387301181657	1.4871608222442876	-16.769468677904317	23.07336997973814	-29.055098599295942	1.8208347743759217	1.7080068398500436	1.229541588394944	1.4283739469342644	1.5000645441343168	7.973366771947342	32.40350190083052	21.790549758683365	29.523040607465425
620	false	ULH	false	false	1.3381708584736698	1.670657115906884	1.7545519769488824	28.510697530127906	-8.575189262955158	-6.234491192089099	1.7831264074672557	1.6076334060772381	1.9450782710801335	1.9792182240115492	1.3328135475948608	8.012069449531978	22.53517324340272	20.551732459472532	31.782081348836364
621	false	ULH	false	false	1.4323724966673856	2.1367319465268455	1.9395210722786322	-1.5905301726133914	21.092924654727028	2.8716427687629427	1.2571530697910287	1.8877967688627573	1.6690005175425087	1.798244844613948	1.9485764727781385	9.609188532076015	28.05785445797157	22.83489982371507	33.667767908118186
622	false	ULH	false	false	1.5536258157509548	1.4305460262843706	1.2151456245269823	29.346345724882447	2.6029909987221878	21.111195535739373	1.7434825900523299	1.8213206295757258	1.3570777356841752	1.9870637572733458	1.9180006206407054	8.123771387230441	21.968699784535115	17.985787938221794	27.07429095609254
623	false	ULH	false	false	1.687936046101381	1.270169879758578	1.5409688875223884	24.158621724671924	4.798566895720207	22.868474563304257	1.4033545455919332	1.5560708223275375	1.330205192875931	1.2568952188394258	1.4326831572125234	9.298706386969812	34.645510229652864	21.181566292844288	25.26992161980707
624	false	ULH	false	false	2.193862034728546	2.167291448379617	1.2297939594636804	12.367535249054214	10.530584226463734	4.799290543901034	2.0416440336064716	1.490666563882604	2.2914829859278587	1.6996107699868859	1.7953040960633109	5.440787449381037	27.73285560686361	19.07805849873906	29.038440989817936
625	false	ULH	false	false	1.9994771981512296	1.8831357179694042	1.737368520356938	-9.571838505448484	-3.4933108360485257	-29.455577471444407	1.5518707260243807	1.3615133641530865	2.178504273661144	1.4895572766016474	1.5172281247069965	7.10974420766649	31.700010552901865	19.986183845862943	27.52196157578578
626	false	ULH	false	false	2.2295811840839574	1.3453963782364413	1.3621236311773575	-14.64774546418761	15.225197388476829	-1.7835303761303756	1.7748668369403389	2.164050040445236	1.7943783799747344	2.002143037257277	1.8663597002052097	5.833188213429221	23.05516794640157	20.57486046795923	30.970647517363453
627	false	ULH	false	false	2.278994202032005	2.0841130118690936	2.039198168112804	28.94773772134546	6.100398717841614	25.523878296355452	1.965554774818433	1.5904866788046277	1.4316408155176077	1.810508631945913	1.807475347077703	5.517755772664957	26.332124493008074	21.184989905201355	29.66410257343973
628	false	ULH	false	false	2.297304924076192	1.801092960978803	1.9197692815180476	7.8198804967413835	-15.972885648940474	-21.437657441700722	1.701206275439536	1.584534463179292	1.8047266831044655	1.9728082593283625	1.5523057400951656	5.372287568303513	24.814905215859266	21.568950775935644	30.736717165508914
629	false	ULH	false	false	1.8882847225822337	1.5962711315430238	1.9353978392832503	-11.401329575750745	-9.84340739522227	13.832402594251743	1.6110761379086718	1.648255216473829	1.371875103014517	2.1390314941569963	1.8623145855316212	7.375008946507759	21.75368485230587	20.435589277266356	27.758582932513953
630	false	ULH	false	false	1.572026783505938	1.6149909099049968	1.2981217121236293	-5.059756733870909	-14.803618339457424	-27.188558871561323	1.7889792575320216	1.7115711374077556	2.279177010236795	1.2647951902978107	1.8523263500780405	9.116322930948044	36.201768308602645	20.575024784530328	25.811888942967542
631	false	ULH	false	false	2.182920271463402	1.7104184153086273	2.177880391550942	4.954231755812501	27.19755281950586	21.51710224327846	2.034441012906229	1.6997198996110645	2.2142050020533826	1.280559206949201	1.694435429314292	6.3878819545024745	38.883110853455534	25.686211313789087	29.258001783900248
632	false	ULH	false	false	1.8583926535487651	1.7132181204371935	1.887037612627803	15.44755858319958	-13.077789122548594	25.737087770980107	1.3248601930087245	1.207356482423848	1.9550854457957438	1.4005799909254582	1.9598418178964296	9.28440050556078	33.590387606532666	21.784265145004397	27.673078637688576
633	false	ULH	false	false	1.3402703625104784	1.6875520198524852	1.256996059553712	22.176667920517907	20.153544284281303	9.545241497285016	1.5979992132743974	2.15740112778024	1.9946573285302904	1.379223487907928	1.9061959942608389	10.150894662306705	35.334211819963386	21.359464556323996	29.936982889731823
634	false	ULH	false	false	1.663523993696073	1.2479190605171042	1.9559882509710804	3.809274753982617	14.42726786993142	-8.87390046406189	1.8333502342206502	1.391323117402637	1.3427416497052007	1.5161260348762329	1.5230621332558512	7.83775398935634	33.59866025803944	23.098656506926222	30.506062019587212
635	false	ULH	false	false	2.3217321823261194	1.455199763066941	1.8080216835670186	-9.86859282323821	9.709373421754503	-27.489788660282812	1.827658810614337	1.5978735858999964	1.6968399588693805	1.5657175379602621	1.9932061120596996	6.167748518215067	30.668263248296093	22.234857229778896	29.255313888720664
636	false	ULH	false	false	1.652097478639512	1.3136705733337612	1.3871601185490754	-11.744916241869122	-17.070148887314172	-6.754391764800854	1.8888707365795037	1.5442229478756564	1.7232826479910535	1.5969556877406343	1.4217108346109735	6.823185284300368	32.523149639346386	21.093889930274823	29.389150883981756
637	false	ULH	false	false	1.5482112306219447	1.2515404420918717	1.5717554482674203	-4.508321216134531	-6.056673021434376	-24.105179888020235	1.2643418320932411	2.1610293436701538	1.9104692511987464	1.58149728680677	1.8898115933536275	11.303176453168255	28.011012665332498	20.731580860049235	27.93315033896541
638	false	ULH	false	false	2.079409656701295	1.6867341508893456	2.0101342942708755	-13.065690313290068	28.673631083609003	-6.930305477006147	1.624471829490817	1.2390943014927895	2.3815844691602064	2.181439963123354	1.3563677893592585	5.873664911570613	24.554038384706672	21.471032510731774	29.53131018939029
639	false	ULH	false	false	1.4744234687358906	1.8180902968186992	1.7699783892922314	-15.448458327950222	6.298424316219432	20.248639632051894	2.039472955767424	1.4833961639705922	2.3539924264295955	1.9629629636366444	1.2124086657962803	6.452098316795189	23.397518161083394	20.487538546705583	29.95096396387965
640	false	ULH	false	false	1.9004873541096237	2.0333860266108674	2.0320054651175017	-7.783640421394198	-16.393430789898403	1.2130366300740683	1.869500280718869	1.3345186128262785	1.31967008007458	1.8033738734439917	1.374117630021006	5.988744883267923	28.06472805420584	21.787922529643392	31.99234412150801
641	false	ULH	false	false	1.7383297437320353	1.9140107115216454	1.5287799772740533	-5.472329986129543	10.641597239408028	6.605686491843574	1.3627155033523413	1.644293154952341	1.5678476096677385	1.700583652937659	1.8769246001099802	8.46673817774684	28.198702715861433	20.46286564462198	32.743424667394976
642	false	ULH	false	false	2.2752266290165166	1.480526639945638	1.5050621611250388	0.2523353347856805	-0.3758664277906689	-3.6476815076667712	1.5558632566246455	2.043823790683834	1.5788266963940052	1.3041706781898013	1.4697036187453687	6.367984623142538	36.132445149344164	23.753424869901284	29.809190589910628
643	false	ULH	false	false	1.462829099339194	1.8385829680993986	1.8328250682463252	-17.5662061652832	24.688860628829246	-9.26823917951117	1.7074088981369049	1.9969714325514643	2.321793668301394	1.406636971094362	1.6381403893151072	9.35663295715057	35.114834900220345	25.62814707572271	33.69180212080819
644	false	ULH	false	false	2.001211671603541	1.9737850738765015	1.3231010233095257	0.125722723427522	6.253888768939824	8.548931652736844	1.3399717677881469	1.871291047043814	2.1949111136646744	1.8238572963499666	1.3663400346838244	6.559629068635736	25.038058576066604	19.353643489038554	30.958376958962376
645	false	ULH	false	false	1.9350346363456923	1.978587361712632	1.2089606463326716	12.418992821238149	16.488488211395094	-4.384310036612604	1.9118323164362305	1.4513493473083086	2.10731258748214	1.6713508090859448	1.6876157617932046	5.975929862590835	29.288326675789385	19.38429449908799	28.75914837706806
646	false	ULH	false	false	2.3080251566117527	1.4195035432816818	2.1821925387888026	-10.046944094553448	-13.579713054808959	20.717068920129595	1.278873958935526	1.3441189768799717	1.8169415642360411	1.3491152407721025	1.4038649094839546	7.67895368792259	37.23148232265898	24.200383538917052	28.27542349472614
647	false	ULH	false	false	1.7873207723237021	1.9145136978265929	2.1345071622542404	7.482296732181258	-6.1867193261605316	12.64552816722571	1.8346707743982735	1.7636049909990803	1.8557692554284482	2.179499391457201	1.5811551246306177	6.469050894777869	19.9904653531527	20.652516991623628	29.142248977778394
648	false	ULH	false	false	1.274056055351712	1.4828472760425455	1.3890825136120468	-10.66619861549323	-3.254638709757007	6.7744179523563695	1.6355601540925158	1.5103702052865215	2.0598650072493445	1.8112803478757948	1.3912828910122526	8.850923682553281	25.47211220646492	19.141760696931964	30.121025817844934
649	false	ULH	false	false	2.1545529279150455	1.5441179629985333	1.3034959818874419	-8.427321236935217	9.80342123364193	-15.766384483996104	1.3699481835879461	1.4460374623280572	1.204462576010974	1.5109213094111646	1.2033212359196157	6.5025603282889435	30.3850633036157	20.3209514182538	29.613650746294443
650	false	ULH	false	false	1.442463147227551	1.6378966992500736	2.042134970644354	14.696686995428081	16.89227450886355	23.01101586975884	2.0143253738879663	1.9873425499153625	1.9087786478519093	1.5010386303965721	1.7858916235920979	9.159370227891351	34.228155671891244	23.894809884776556	30.262358059021402
651	false	ULH	false	false	2.3143316411290424	2.1380442470145296	1.62161997822421	-1.875284261843472	-5.659789878845743	9.899225045419545	1.4285976030394694	1.5834752586170024	1.2286739896512004	1.8209848375507272	1.608195353647908	6.008075043682474	24.871598727231333	19.651363741119873	31.432041203169458
652	false	ULH	false	false	1.4058289533327797	1.5598448897269452	1.9700752097625946	23.582118311126607	29.520114129646622	-17.22243446997383	1.9565352204382038	1.7752507211734867	1.754030144635334	1.8242886975173047	1.7169913362619604	8.970291510661838	31.144217623571635	23.138018713276324	29.783263388229656
653	false	ULH	false	false	2.0440353006300307	1.4368486749525449	1.9508931523253126	12.627570635587944	-13.786887007546923	-23.467691196536727	1.9949554696792378	1.7303133752593585	1.488480335292607	1.4109866007920706	1.3697660034263939	5.828270492120231	33.28458432729693	24.035927449271895	28.994973195079524
654	false	ULH	false	false	1.938881312005666	1.3668756833600912	1.294086178032868	8.466241452568646	1.5415758810261444	-2.3015407560859558	1.231867760449	1.923422257058735	1.8350097747691705	1.6616766496118769	1.6558892845096365	8.40309210676681	27.968809514749836	20.586659300563745	31.136567292785383
655	false	ULH	false	false	1.2467894234802641	2.1051656286639013	2.155736080073517	-14.166204509305814	12.580560133930732	19.090701113215612	1.6365022657006674	1.6676355326326104	1.5866712853521743	1.8083422936690412	1.635133613047031	9.25704950885247	25.48239172874902	22.58093794122488	33.588825516709356
656	false	ULH	false	false	1.4219308987183576	1.771110137363056	2.1293313183246916	-0.647187268816662	13.281925794955228	10.160679513326134	1.6611830646863213	1.6880648911154033	1.8050971472663857	2.184988691102694	1.34918708675008	8.191256322614894	21.594205588523785	21.355071703585534	29.130636719371108
657	false	ULH	false	false	1.6260393021680188	1.8070258123567795	2.1250628226505643	-8.846061167852746	18.425815094370172	-28.434658348039928	1.9868518039530798	1.3384557200511449	2.119997679915699	1.8857183164651952	1.545430244575	6.944396991251041	25.720413887316404	21.785567364848553	30.396263203724512
658	false	ULH	false	false	1.7882636828355842	1.4681690446406335	1.5948549729593111	-1.1397631463540385	-18.301743449657444	15.185296763747463	1.816395334370167	2.010671405871766	1.3287602441944435	1.449631707847112	1.825745568213864	8.144643346224221	35.427532719341656	23.725864831988318	30.921361584778197
659	false	ULH	false	false	2.0276912473761186	1.6128792920443717	1.344055954960293	-14.120245358115051	-13.387292744381252	-13.126700046589718	2.130169214588289	1.6273267709781807	1.3543643487616783	1.9390458998082702	1.368918735096278	5.480514370166977	24.626453889828497	18.504259344093047	26.67475058338328
660	false	ULH	false	false	2.1489416019164715	1.3883002027119475	1.5358856383170592	-3.2418346937252593	-2.608982175328265	12.995379822376147	1.6502983389727812	1.9694572976604003	2.2940235129313242	1.9487477655680556	1.9843181405437633	6.565057191915746	23.717527864724282	19.814924823508093	30.483255753083164
661	false	ULH	false	false	1.393201151131698	1.7566121329591884	1.4912612223521073	2.6633415328213097	-3.748126703033389	29.13073181772494	1.283289535498925	1.8127033733147684	2.2443170036902185	1.316341602085482	1.3953050672280902	10.236933620788458	32.91752687241219	19.809247038983536	26.232164044629343
662	false	ULH	false	false	1.7702938927267389	1.4666976843284911	1.692076839368273	-0.36064530250073545	-18.728697526473308	18.593373189909723	1.7362340096805593	1.2242333047990446	1.9891342805430359	1.52778932142061	1.7158848064738925	7.902306536066234	33.445543805796724	22.061993549979768	29.467609087067324
663	false	ULH	false	false	1.9673259192887849	2.101923362644679	1.4332356885563968	22.870612062340378	-4.061269541384785	-25.286169117163087	1.859890245887578	1.2145639594933537	1.9631549728605129	2.087683512205927	1.8068107596262024	5.46117664913535	21.43833361614528	17.651174731793947	26.646760789216003
664	false	ULH	false	false	1.750859878907538	2.092422983530061	1.3670917341440274	21.27111751704235	8.96376056647689	-7.604163903887507	1.5039574665419524	1.7280076013403516	1.4324359796934762	1.5750639805756772	1.3014657883592289	7.171290904357129	30.62341479271539	20.951875219365803	31.85595336254321
665	false	ULH	false	false	1.6214871363468284	1.9556354100282296	1.2800183326350347	21.525185364954893	-0.9926715890616613	-25.852933071635064	1.5628499380528083	1.4660014468487201	1.6368689947145187	1.3668924277918288	1.6611261224097322	8.247944425190596	33.69629266309522	19.436645036037262	27.256719277614355
666	false	ULH	false	false	1.743946811984594	1.8665554330266798	1.5994678714019124	26.60009485655722	17.896270342781783	-3.383771195633635	1.3502580484094673	1.9624749212606254	1.6029241572951614	2.1177118475615537	1.8411481566748538	8.40613691510364	23.995157434589984	20.487241183327193	28.58136428370521
667	false	ULH	false	false	2.315492487143608	1.7733748715784245	1.8591312927611177	-13.655226319737567	-15.418628446714456	-8.977274893463559	1.9582472531859616	1.2201163112607418	1.421846212855614	1.9879024590932626	1.4311650750813387	4.769056853479036	25.814187167523798	19.9697122580515	28.995997244446905
668	false	ULH	false	false	1.8523097295221145	1.9806973131683505	1.7068538243353533	6.503260517566066	14.380521548606147	27.22555975959892	2.1291738923034558	2.113589529093731	1.8706121614139004	1.6738313739126918	1.9210518399570184	6.779762421689561	29.439241203965143	21.540589134007355	30.28678041908945
669	false	ULH	false	false	1.329184042789146	2.1109638380655262	2.1302446240173345	1.4749833431718322	23.721288530180573	-19.88542167077104	1.5275024341518457	1.9360354180899804	2.362892524873101	2.093363923939042	1.631853500573212	9.037833341093274	24.8919036073916	22.47692127021882	29.750393790638213
670	false	ULH	false	false	1.5307704875694728	1.8743778760925103	2.008661830041052	0.8106064652549172	17.747980286898162	29.76223831873293	1.4362281774312033	1.8507245888624535	1.2639337754296402	1.4483599060239913	1.8543647257740334	9.8921312130714	32.45102174784462	22.695477959206407	28.426288634307078
671	false	ULH	false	false	1.5126432204739473	1.6747261967567728	1.518136551289066	24.396602221790104	7.091306174659387	-3.0969507414605317	1.2883311037179876	1.815386947037676	2.340705456515006	1.6286546048297086	1.608405554641157	9.763889800878948	29.959838428046044	21.173436096323968	32.12200139873397
672	false	ULH	false	false	2.121049833940798	2.0345361735272	2.104731978128933	-2.2758952772172663	27.109008544299066	22.660415918408884	1.5283493605399885	1.5292327083471227	1.947179576891588	1.5345877472609244	1.2061775297301578	6.754040448919174	34.134376388356316	23.865382175896425	30.930229788360602
673	false	ULH	false	false	1.9721513486642572	1.9904576994268592	1.2581693755883139	17.829068751963895	-17.66190006262837	-0.07421136345196899	1.4617410864280267	2.076989469198908	1.8903607117470298	1.3315332195490766	1.6666305965663513	7.673383450808169	35.3335130992643	23.760167977583215	32.26102892933949
674	false	ULH	false	false	1.2192030830159866	1.3839804910061746	1.6670450049011774	0.4589508272199758	29.877095225112086	27.50769346990081	1.8033048123591446	1.3814414170319738	1.934746068492962	2.0584356256512324	1.870183526794761	9.85217671019198	26.512724920830784	20.397978092367815	27.051571583072224
675	false	ULH	false	false	1.635728705192478	1.5110883336842773	1.429142578528666	18.50917221172446	20.901221674058483	3.8349486827967247	1.864537373443354	1.666620321348625	2.181608111739801	2.1443339239095125	1.5144024903516262	6.656138086151291	23.984487894447078	19.271950634302524	25.492769480570434
676	false	ULH	false	false	2.1591772434873233	2.074255548927845	1.865776865426171	-14.518748901290788	-14.388001938417847	-12.937733690011324	1.3703971053828259	1.3564692694861085	1.4366502758110955	2.0663084364162487	1.4801495919566383	6.192223626157647	23.211910150633884	20.20129412836008	28.440737641424477
677	false	ULH	false	false	1.8911738121314428	2.1607953612411537	1.261780324390816	24.543397378378266	-7.988483461944774	-4.528460674548512	1.2896456589872585	1.384036759749641	2.134838591675195	2.14484783396722	1.2755074708371437	5.957276417339339	21.14899782879643	17.885736198313808	28.034998049584004
678	false	ULH	false	false	2.0574781582297534	1.493348238387246	1.6113978256381898	14.55219563567183	25.47834623488332	-1.3538269893059969	1.8530907673258388	1.5348102098749876	1.5714044698918235	1.8260141685116578	1.9811967310395404	6.471509722649033	30.280745251837374	20.78581147312091	28.932033366579894
679	false	ULH	false	false	1.9219431680648387	1.63082099873473	1.370707894757203	8.068422293034786	-9.889222795214458	7.907686027129191	1.8476159668024634	1.6952976061343241	1.664783275730786	1.2749271142738583	1.9767271257749246	7.4855851326924014	37.01937342307208	22.7923422731139	29.71450905946068
680	false	ULH	false	false	2.070900841420455	1.57251566554838	1.724425244293489	-19.3683714024411	18.508723929672016	26.34814957089633	1.590619331958282	1.6097732180947864	2.3172927890463804	1.4842782707657718	1.3289702864989563	6.683866860987031	30.828042606000622	22.893967419904563	29.303775796332204
681	false	ULH	false	false	1.9559801132656416	1.2134663759013193	1.9420774474860196	14.737786956956036	-11.572966980353232	17.27486573340227	1.9203075825709544	1.4536775762892153	1.3008658144682819	1.978692317130722	1.7354456151145727	6.0469589058587285	24.357642340670374	21.173373634828057	30.53120932192517
682	false	ULH	false	false	2.11905457077821	1.5849865586238616	1.9022919705879227	-10.609623694745206	4.426713179271982	10.85004547700363	1.695026218835666	1.46978780207871	1.3618236208078032	1.5102042683515249	1.30117147258474	6.006498780101463	32.408761850367426	22.959398904714686	31.90549136642103
683	false	ULH	false	false	1.9007665896654802	2.1374264748151983	1.2073370984167164	-17.471928663814086	24.245528258468894	-26.717177840046247	1.680504614567796	1.201523807517265	2.217053909273319	1.4882087230193652	1.2266233276980367	6.4664542741612365	30.19529468830418	19.280042523051197	28.995867871067322
684	false	ULH	false	false	2.2775067938209608	1.6604502654185442	1.3690366010846913	-16.294895472311964	10.015224364296937	-19.45497517663461	2.1081248369027556	2.0034317869262623	1.5641599975113514	1.4578852998478629	1.594395344534784	5.287739307291915	32.29103731374975	22.276581172832447	30.59901502013806
685	false	ULH	false	false	2.1779100852315434	1.9327789779056297	1.2470721353349399	11.660795607549748	-18.252580740832272	-18.695085504551553	1.3015458299607605	1.9642653643536314	2.2663348320318724	1.639630508495962	1.2159831285422031	6.552182596393989	29.439085903567893	21.13486759347464	31.191478587562003
686	false	ULH	false	false	2.0200616498468826	1.5414691234510136	1.6064871446535116	-16.563761338184488	-1.7873391161970034	29.13596644789875	1.9668510144820721	1.3429226483750833	1.463107904270847	1.5954844062327205	1.7877038350912229	6.301145039988871	29.919967980691702	19.825692549255827	27.852753900108702
687	false	ULH	false	false	2.1532417653873615	1.2809358993381799	1.4593974786311268	4.031485327700167	-5.537781306874022	10.211250390324526	1.3633935744090986	1.6021479437594575	1.2680406116726493	2.0655638962373684	1.5487479444520236	6.673973310943701	21.38233604392706	19.05261152561877	28.01294091754759
688	false	ULH	false	false	2.1037766022208952	1.6854375815412947	1.7329971099543053	22.693278272388717	20.690432551597276	-10.918374275615978	1.5591865996988377	1.5497041876480129	1.4442874068500435	1.2955952021923323	1.909934759252877	7.928245053484114	38.98933879446669	23.14288987124737	29.038440906366972
689	false	ULH	false	false	1.7949981870757916	1.9686419764168925	1.3104372174455474	7.137531119145677	28.05792907055558	28.353097269391053	1.2473890458528623	1.5950962978788088	1.4893365607272246	1.5976850781679572	1.274821400460599	8.009873126671572	31.1460370746957	19.90523057580666	27.588422232504314
690	false	ULH	false	false	2.1280345698657728	2.0626189151139673	1.4607153524819454	10.697552354178526	-8.422202334340657	-27.421998776799203	1.5831493527024034	1.2121934146158044	1.9763075802154582	1.4317777993182934	1.8293593663961516	6.745516491983352	32.02784318586498	19.498694737711695	26.796179391004134
691	false	ULH	false	false	1.7059659727176921	1.6232555016552639	1.7462009052361527	15.182349894577122	-0.2607500231974562	4.403061049666885	1.4153885793321934	1.688691179209807	1.8223903351046578	1.7169867381249504	1.5947551338949482	8.560632133445523	26.508654276101872	21.102730627039634	32.35681556689222
692	false	ULH	false	false	2.3746691486785956	1.4798138776568885	1.544160463686187	27.430732325142444	21.958977965588538	14.897459867278169	1.9393179921525967	1.718947428020238	1.5186370588746132	1.9955437944957746	1.5004290345001978	5.334654856058853	25.85698530699065	19.654938564041817	26.047958841785864
693	false	ULH	false	false	1.7316495449267113	2.0143590965525053	2.0291946693512077	25.33252472821266	-5.544910904686613	-5.103375507225415	1.38952902111649	1.8562598627080475	1.9881346170646648	1.605096547864817	1.339265315673679	8.334058483009892	29.473709441292	23.65263992844445	34.78296885336869
694	false	ULH	false	false	1.6062378584378922	1.559087542693577	1.587633744134793	12.652807134645293	22.2888607331326	13.27522726884025	1.8652944737626007	1.312541266900716	1.5379486233610677	1.9148502450097098	1.69235438664942	7.173173164049905	27.832771287088242	19.617129387835618	27.262652817858566
695	false	ULH	false	false	2.0307609199636256	1.5897009765340444	2.0452408726810862	-10.515434599406213	20.72171877939087	21.398610389761988	1.6862500792740733	1.8314737317673297	1.819893973620535	1.3007768870290903	1.615399835293136	7.799941785364904	36.3570002677384	25.413412554438132	28.771730142137045
696	false	ULH	false	false	2.118030462446153	1.2104012550386951	1.9522385898376196	-17.292845275067997	11.934181082081288	13.52872469158876	1.7354982740915164	1.587965251631118	1.2215968802478852	1.5216176661145568	1.706881505592163	6.936598205676948	30.687168593712997	23.690526388012024	31.315756666901905
697	false	ULH	false	false	1.6127641528483705	1.3182544847377253	1.638118232920157	-6.194116642136665	6.468514471931229	18.56899911695957	1.713747731282513	1.3762399655338353	1.726756261900234	2.1886684355261283	1.7325618936656282	7.457037359212967	20.72617246207344	18.706956568148627	26.16128701798697
698	false	ULH	false	false	1.5280571926665814	1.767825260920497	1.444544877419404	7.316804504908678	20.81415061537045	-16.36229111905377	1.365058835772182	1.619975226129918	2.0117963077474643	1.606078011763855	1.958236410049806	9.710656549176617	31.316736762788082	20.294496193616716	30.075381199250657
699	false	ULH	false	false	1.4506704030636173	1.8779542564739473	2.1886562045264015	7.545492191836967	-18.765125621014555	-11.06691515363563	1.9052626029737452	1.8239656339899861	1.5208362194400522	1.3195933164760527	1.2294370353767974	8.384841551807291	37.09920099122476	26.19297397958489	32.80020211768358
700	false	ULH	false	false	1.6934906145475437	1.3743191170132778	1.9377957045822312	-16.34859487811472	29.761740173278497	-28.12435321587643	1.556609276460476	1.330481766917399	2.1873597369671	1.9347230623833143	1.719642920051943	8.628763840891807	26.24607156164891	22.10688925372368	28.861273317035206
701	false	ULH	false	false	1.7854099182777432	1.611844332424283	1.4835490885344311	-18.495562487193485	4.034746065294122	-2.396993758546351	1.4246338775439622	1.788279219160523	1.8001257991697033	1.7305154587153952	1.696294569518762	8.049755762335323	26.68522619595385	20.951678845441513	32.378704862216765
702	false	ULH	false	false	1.6200049287692282	1.5207385146020989	1.914715496410957	25.536246666164033	-5.819622058168658	-9.373262536469571	1.504452612165654	1.4544817253321523	2.1446167075839337	1.6128068640059334	1.362281535512292	8.557449876329947	29.599827410417078	22.03559670702014	32.02695027724175
703	false	ULH	false	false	1.5033512475398765	2.18896712352954	1.4085868263267254	28.328474343762394	-8.733169933515738	8.636182592340152	1.8229285230166732	1.748986374804868	1.4949628752509712	1.693050461576537	1.5903527748702966	7.376860168772229	27.330369137319114	20.947299957239217	33.70784208228589
704	false	ULH	false	false	1.7324202041571581	1.7532024815189586	1.373868694342756	10.643296574828657	0.8004172078980005	-5.306572360478839	1.4669249570584655	1.8255242358277877	2.248857624693531	1.6229553234117609	1.4545857944222491	7.7355556763394215	29.659706102165153	21.024547097899294	32.12812342110236
705	false	ULH	false	false	1.3538949758546235	1.2464229771699329	1.5834661654477031	-7.466027491114609	24.44323106093114	9.594431159401555	1.6679910547696153	1.4631883961020924	2.2981079551210177	1.2351954109252632	1.8353336475620488	10.815195206733273	37.781495902577205	23.192740200025103	28.489227464240713
706	false	ULH	false	false	2.097331363771444	2.0943070762912197	2.150722499038398	-18.705505776749195	12.17513844755102	-20.55810957649299	1.8287717575063913	1.6045493261563786	1.2487438518752143	1.7750254052485852	1.2919996362899215	5.736252327368755	26.98246532202681	22.897741953227428	33.08901347626002
707	false	ULH	false	false	1.8889022900760084	1.6055792776395523	2.0137732269481363	-7.6678554916202675	13.00106254855961	18.0709923465043	1.7665105287810308	1.2971125020274483	1.7325745169330307	1.814900502166874	1.5983272284624215	6.574312030349837	27.02780260846419	21.35447332910139	30.835280639277244
708	false	ULH	false	false	2.384362537303213	1.5628583740425666	1.319181630812119	14.533934443976591	24.460382614432014	-18.873700100150934	1.9758148601989038	1.347673387867078	2.141659113665635	2.162942404021986	1.5909748639585235	5.676604711106458	24.236353955857783	17.953706951185474	24.15863495842213
709	false	ULH	false	false	1.3026050698355127	2.1637745445992103	1.3234570365281129	-3.308188758587825	1.7487138568153675	-21.56143377053231	1.3293114386048468	2.0453510804560837	1.7715879798040597	2.1069547245921925	1.672478557475139	8.8982386646132	21.76755483643612	18.888372137837976	27.36922439779825
710	false	ULH	false	false	2.308396717769889	1.3862829969963721	1.8157553333375511	22.042170193325703	-4.038521124632725	17.035407127777315	1.4782888945107173	1.3755331740061707	1.8459816779155278	1.4166662859254708	1.4416925393572093	6.3548478040192045	33.730417083494906	22.444716954834053	28.832040192383722
711	false	ULH	false	false	2.1229324871063557	1.6107844298900198	1.9342639184249806	8.668698639053904	-10.164350642668355	-24.621195414409538	2.0017083929760076	1.4454617733667083	2.05009620947522	1.380871804616376	1.3773963573165804	5.394919989973313	34.392302271293936	22.448525536557195	27.68412127184707
712	false	ULH	false	false	1.3510230136156212	1.351986114832811	1.573240329620733	-11.343568035618967	-16.264309222625226	17.724418793384668	1.8393249883677174	2.0902827834718773	1.9327617390805043	2.14011824205015	1.712553192731507	9.08592050604268	22.657405335969628	20.341013442271485	27.665679568959785
713	false	ULH	false	false	2.08344639261487	2.147989830721985	1.597969938740165	-17.005466473075018	20.232544690838367	-11.642543435819078	2.1777534964330965	1.281811206507715	1.5013878728636314	1.9358817464157747	1.758172313189918	5.035242739073632	25.661945703718168	19.77193285011934	31.664263324866067
714	false	ULH	false	false	1.8409771884388146	1.8984084740263167	1.8914961120482539	-4.4501298504263715	-18.376535270462902	-19.01497219805828	1.2479283837518307	1.6487327232976168	2.196038355819812	1.7474961031121934	1.2141521444621584	8.004794938988598	28.897316568932766	22.07033013150754	30.739235634403865
715	false	ULH	false	false	1.9596680315433845	1.6179567003006954	1.8128232766945178	3.3467019962989326	19.883420868095477	10.556869724483743	1.9856185167935307	1.4525349411411548	1.2576954954193782	1.3938977720385286	1.372423135541346	6.069013379434429	36.50166862445977	23.3925561804966	30.578490055656665
716	false	ULH	false	false	1.4644624026376274	1.625430652466737	1.7758109148617538	-7.571423817910647	22.35158057821522	-2.232341517521622	2.088208386931325	1.8962510578210487	1.4694012469403157	1.946511347159453	1.2583219071606586	7.03062778976777	26.618336243632957	22.85178121286821	32.54135813755116
717	false	ULH	false	false	1.7638912827358006	1.7575837331280917	1.5906932585888478	-10.270629511684302	25.826433159145658	-0.6756917021060325	1.659136007311562	1.2080720058034	2.382498089252077	1.9813647262855016	1.4819661633037982	6.619356701768059	25.767703202699643	20.54858843920169	31.0662992519473
718	false	ULH	false	false	1.229607476633971	1.9954920274821362	1.5583574849468782	-13.11224907260345	24.032948475896752	-20.649138320290177	1.4752283380357272	1.2291859414877535	2.131694040496375	1.8535618817309614	1.8204519877454914	9.168575894629965	26.00058079130457	19.89385205953125	30.754974213488374
719	false	ULH	false	false	1.7538852034723904	2.1514176496429096	1.6311459201555198	11.356441301733465	-19.489620188359403	-27.712626699043007	1.4633955053733827	1.7814195065005531	1.916260584232607	1.751144297262347	1.9689883725045594	8.30979251864627	28.324766243449993	21.36971396932487	30.732326392668487
720	false	ULH	false	false	1.726761951556516	1.2881833950551262	1.3608846131566874	0.9470608267079861	0.8576464196023075	6.79773460734555	1.3601893149833548	2.0666484527783364	2.1006037909872193	1.9432876089718238	1.8040170745048154	9.03216977461017	22.92295148781114	19.358829320899403	30.484862972089743
721	false	ULH	false	false	1.624974079904324	1.5808552429467724	2.141051861099653	11.731296989412673	16.625938752761613	6.380822513695183	1.3859466491689238	1.6027334632628132	1.6341334365543585	2.179828722637876	1.6921281928902854	8.998564975412858	23.779546667727608	21.493758635633647	28.119658487993746
722	false	ULH	false	false	1.6812737198983758	1.3857275228802852	1.6410651125485902	17.344570274411275	10.896201033564033	-25.461415092212857	2.1581535292178793	2.135734510862784	1.9314419706326582	1.7369397819693069	1.342665658497965	6.428370383264994	27.714017437132878	21.68480366175933	28.65712991680659
723	false	ULH	false	false	1.6565865945150793	2.110355913937233	1.40391597291644	-15.511271041501647	4.941094902133774	-9.621184524129461	1.9598102784139155	2.051842565051976	1.4138785037677706	1.4214513585217698	1.3345829741613184	6.78457251029317	33.5177717567681	22.68394966727923	32.366418402596956
724	false	ULH	false	false	1.3856437777500423	1.8328439051473229	1.827753469240919	12.965722535230476	7.560621342929231	26.6013728379485	1.8570448207186037	1.9449819129776575	2.242183442322354	1.6451276170847393	1.8608374556829483	9.176399107900929	28.49000187476782	21.471938714862436	30.290813979109707
725	false	ULH	false	false	1.2026246581520752	1.9352211312931606	2.0708079795465233	-18.088361017223193	11.10465979471304	-4.004320889983834	1.616710113736791	2.029764622884165	2.1994510521523574	1.7530793047082824	1.3282829747460962	9.636984915766506	26.084576929220688	23.442352229635997	34.36723809135163
726	false	ULH	false	false	1.4414751920392324	1.3034104623971108	1.4927655302843437	28.706545065903562	-18.431166224878854	-8.223911058732963	1.812614776202013	1.3792186189789	1.9483086582065892	1.6592147388928382	1.9711663596006268	9.345055129970318	29.77027106980536	21.34730597519753	30.83956831799392
727	false	ULH	false	false	1.300749099250642	1.5714548823286234	1.6092871508464717	-12.074624173168507	-8.82817237828104	10.517566329662582	1.234040698168827	1.8115404733302967	1.8236130593987414	1.8600165598174647	1.5580531778865632	10.696592428198143	25.395484019986114	20.041473148596623	30.56411260601803
728	false	ULH	false	false	1.9421679828432206	1.3594945122345012	1.7406204326932446	-10.092458222265286	20.36082724806233	17.934431985722394	1.596468787393227	1.5522392410246741	1.5374200060249075	2.0259183302661916	1.8221631877501991	7.312093016126733	24.25558833970286	21.369975612968716	29.961197500552434
729	false	ULH	false	false	1.4754713660887162	2.042239718413112	1.6994606041996014	10.937846448492785	23.512304837066793	12.258214887025918	2.0633516155673925	2.0195012073516496	1.5689117683043838	2.015022791912705	1.7819614100043135	7.507894535719386	26.370189955289238	21.4226568458215	28.83508119124007
730	false	ULH	false	false	1.5922647704967314	1.2718964331191671	1.6226770200303597	22.2657090821232	-7.726549535171758	13.688000538993496	2.1732185680687284	1.4727526480087785	1.3696662305498506	1.668457166224752	1.2597447845218428	5.99019351726948	28.629509675648297	20.952918149612742	30.407207455737467
731	false	ULH	false	false	2.327472239158758	1.2413867608469105	1.6003860860154742	-13.263405861193618	-5.034777517916554	21.689265031593695	1.5258599575991525	1.2870417926794224	1.631688527378715	1.5028696521596427	1.458058104837099	6.158551616249991	31.65894435466354	21.024704200665447	27.781720282746374
732	false	ULH	false	false	1.3165721780957265	1.9369254549999573	1.3100658220988841	5.130851390178105	3.1961078483917653	-20.544551287672363	1.5944377790313204	1.886119169403933	1.3781332391649364	1.3685788661823357	1.4605051415069956	9.125896032350727	33.15426786073619	20.714089821370727	29.602927844028997
733	false	ULH	false	false	2.219439585085132	1.710012405813384	1.7366633828165274	8.505711452308486	22.340422480660628	28.19974245521478	2.0960811777961172	1.7369389607072043	1.9032498366812232	2.0720493704329828	1.7433960981144674	5.218481229289988	25.488839840182887	20.317378706729386	27.030190978810246
734	false	ULH	false	false	1.6429115564114547	2.179565920166808	1.2378293146960997	12.90636808321657	21.848588492467947	7.820403910927698	2.043376639007569	1.2731632327675462	2.1173034489491247	1.7721206071605995	1.4733318338403114	6.028864374417649	28.004331829892763	18.4226468178791	27.483575874259323
735	false	ULH	false	false	2.0174749276502495	2.102404193931121	1.3462661016533108	-16.212521342896213	-8.903974331406449	11.726814677484203	2.132878709020157	1.6172601043896346	1.9910946320001153	2.069978883010349	1.2651383140706869	5.117858679336193	21.633186402346286	17.725033823989893	27.27932650604968
736	false	ULH	false	false	1.3481658249415078	1.5160641550657241	2.1054633865190646	16.786026419754087	-3.388348965908154	15.904021268397816	1.4165033084870466	1.642182956541728	2.09681016963266	1.586981953351019	1.694985964636915	10.86782995067742	29.036802766763365	22.130579739742892	30.972248745802627
737	false	ULH	false	false	2.070840122828051	2.0607227851276333	1.8183457764624245	-15.16898591023726	-14.47797586309483	8.244341023454847	1.8715220091086504	1.2226724549643242	2.1386341127726345	1.2455464920692054	1.8919521058635518	6.666162891814807	38.83273535546333	23.12790579109098	29.645436473301075
738	false	ULH	false	false	1.2621032431734116	2.036085312034753	1.319860050522409	16.090094476881575	-16.38043120200025	2.656881018380947	1.8412160439056713	1.9326040758535825	1.8888464523907693	1.2298620329264398	1.6264700947421713	9.084748495820381	36.85075266244655	23.39879838543428	32.02512169285901
739	false	ULH	false	false	2.2081161370520395	1.7314598407952118	1.4853716604574316	9.918634252607351	20.5349440970761	28.267127190242594	2.167226538397403	1.9083088880153527	1.9818812451664543	2.014206710461306	1.3921138972299434	5.565021347489658	24.719049053309405	19.724055820927735	26.782474467746
740	false	ULH	false	false	1.3220257346499706	2.150514915089034	1.990685343857752	26.280738339960365	26.67561872842647	16.255796634286437	2.033344406077073	1.4792486370750728	1.2128155686300393	1.2878372706500187	1.218105950227475	7.965232317308773	38.7713883031282	22.997807862167136	29.438269473020927
741	false	ULH	false	false	1.667695190189197	1.7724211457440804	1.5559998847632217	-0.7723907924201079	-3.6011392408284344	24.045668438732992	1.3451032366311118	1.5015921039115752	1.5632612043035756	1.2205813362783602	1.6072499185028837	9.373218582939439	36.34632184448978	20.943954439428083	25.810092379614954
742	false	ULH	false	false	1.519942002220445	1.3956486122374323	1.659370344851257	27.384170736437582	18.489170806394526	0.36731051798772896	1.4142609109529574	1.300783735959294	2.3883885492106103	2.0106805963847862	1.7665998396993277	9.153510326627185	26.352370819182035	19.53151260319104	28.48948171022628
743	false	ULH	false	false	1.6280341110843817	1.6675741755220475	1.385327734823167	0.5257891018648451	27.426879867430976	-19.500302552375338	1.6907152446291245	1.8201849396317913	1.6732668923075629	2.1360768142193853	1.9537268179748066	7.737550157001479	25.214649456856367	20.467548290714067	26.756877821607794
744	false	ULH	false	false	2.105630036734891	1.4862262421724601	1.6362755808652523	1.1669390571232654	19.904292832209983	18.680428498546643	2.0160429894623704	1.5421237442875448	1.5092354167320723	1.2494122144367041	1.550893179573215	5.995017795047827	37.14671215023952	23.102158763659155	27.549761586580757
745	false	ULH	false	false	2.0905876030063606	1.4082697452851463	1.7017831503426601	29.98134639841792	-8.130290512859998	-0.5035684588980516	1.3077416604246392	1.475528634740725	1.6831492794045475	1.4446901142189488	1.4421269494414215	7.688856781472694	32.80254185186618	22.6184267165273	30.81210889945641
746	false	ULH	false	false	1.4396902967051133	2.1296828198960602	2.1801171383286184	17.596931718917006	22.693357261369627	21.22985315534851	1.9724853252424266	1.4074488382349297	2.0875851332551285	1.572867875263553	1.5601914462873447	8.041632326811857	33.093964153624356	22.861725408311898	30.2290316446283
747	false	ULH	false	false	2.0989191991123	1.3930107931975038	1.7971269217672474	24.650715075249728	-15.627028638589326	-1.95037523034377	1.2865203117880262	2.169466158489435	1.7054853866365303	1.4773882754359322	1.7614404886963886	8.857819055496517	32.507286215263	25.303081790541547	32.608747905852105
748	false	ULH	false	false	1.4177285676703926	1.7086326010288493	1.9587200286647755	2.3443094143171166	-14.207244917162045	-27.015398831605	1.6925774861809886	1.4680890634639383	1.7504732233813944	2.1327398924658336	1.8501907186895452	8.67572383293273	22.97742082439051	19.942951170781225	26.99349933703193
749	false	ULH	false	false	2.2670973856981758	2.1254556485742917	1.7040020029435494	-9.140386800518074	22.992961997769136	20.196221286355748	1.4401297852750718	1.4975280060527376	2.255282702999431	2.045054394905211	1.8844886232752103	6.195018038436326	24.915658195877075	20.138133697836352	29.34929831388935
750	false	ULH	false	false	1.3186902681119006	1.743949628782715	2.177545657779702	-19.269613755046223	-6.864748261541054	-3.8749644339070812	2.078658565005303	2.0469769635047714	1.8192500201128312	1.461705570159673	1.9156038182648714	9.667288169877216	33.42209605542626	25.88827419428179	33.855033971798036
751	false	ULH	false	false	2.2138284814855105	2.1205700877144373	1.8684016734158369	6.987553233691486	11.589455672402803	19.6492713012324	1.2910595134484986	1.2195598816869337	1.653268035948386	1.6632356475116294	1.4337467938008108	6.791274886822784	30.019930884306284	20.4385582618377	30.184988714441545
752	false	ULH	false	false	1.4567645627375496	2.123577097409008	1.2184214067192767	1.4068014213389581	12.121095685693383	-21.584224020692872	2.1692774376629997	1.7029510491756148	1.936551924565204	1.383845510277357	1.38944536864595	7.072686688448618	33.145265244244634	20.30465301457114	28.277002412995753
753	false	ULH	false	false	1.6151618335869047	1.9379923583509968	1.826423227859994	-5.976185484072243	-2.256768754946176	-12.403175942055928	1.7478269408152498	1.4716893763107635	1.3001140295986644	1.2021791613159405	1.962633821215068	8.788850283651573	38.17367925644428	23.192518325241807	29.409185140321465
754	false	ULH	false	false	2.2944592354171096	2.025462866225127	1.8947151119655645	-14.85243106952188	22.61504714691248	19.568078907793772	2.0750827648296424	2.080992340095337	1.6760136352028066	1.6152155510425303	1.451518473535722	5.301853474066292	29.74259560742781	24.232253069803054	34.20877770800799
755	false	ULH	false	false	1.214515651514186	1.87338367072853	1.364587394362779	-16.028421584223658	-3.116292304571431	27.78133998004191	2.14566240954829	1.5378654846408537	2.3201734013168136	1.3598883788647147	1.3353885013410742	8.082542088074353	33.24739040734062	20.09549996705549	27.167088197531584
756	false	ULH	false	false	1.9762352449554772	1.6898944741230812	2.051068493193926	-10.587513584716131	6.763804966607136	8.955124135430115	1.5793428785911585	1.7919131215093025	1.3930758158913894	1.5050904251453008	1.9588792901542438	8.336182594613819	32.18653914258554	23.788835164258696	32.8209284043988
757	false	ULH	false	false	2.078731054890227	1.964990172599056	1.2671776396228802	11.606175835972905	15.640574983769746	3.0333058016719967	1.8882597301255262	1.6414987943177957	1.3166299992512427	1.512891940451902	1.4138402872144145	5.744284574710931	32.83368502910754	21.38055674947915	31.7117051795123
758	false	ULH	false	false	2.3397885410168078	1.314309830703888	2.00186983823009	-13.719738354194337	6.433650850957747	-13.352653309626529	2.0064911424532403	2.0628612477230255	2.166890498906916	1.5584802745264112	1.2203080489439042	4.5025917186454345	30.54511020908843	23.922700055770484	31.58011666631684
759	false	ULH	false	false	2.09224164469713	1.831827642973	1.3841222661315964	26.951008201212083	23.19974149445359	0.882405016313804	1.8558681026872286	2.059286643377126	2.145995691211782	1.4398219331219122	1.8983641871326697	6.879801362339097	35.46175575688882	22.694946241645695	30.394744485002924
760	false	ULH	false	false	1.3904884115946996	2.0875369089850997	2.1127740362228753	13.625615146854791	9.626451456302295	-9.895288961541997	1.3231457557580006	1.5050636183823438	1.9069217949215829	1.323746870823633	1.8013764168530666	9.696009680211088	35.709266197554925	23.016897426674937	31.698494560138453
761	false	ULH	false	false	1.7480658674370586	1.2754677188735437	1.779600878478844	-6.81248256414638	-7.230118666787298	11.402997330791546	1.6571179687776696	1.2459386334260616	1.6484679129258828	2.007004083789969	1.7032811133823502	7.28240409520859	23.66635417854951	19.773177001151556	28.51668381182496
762	false	ULH	false	false	1.2101553145710164	1.8971850098701815	2.0220191623609645	-4.935597469575995	17.54373368061338	24.913669583350195	2.150234145685399	2.048498890886731	1.5429022656416498	1.8344414133661606	1.861649080191582	9.204823098691135	26.576143326104617	22.914727074504228	32.2792514590533
763	false	ULH	false	false	2.139218389841978	2.061487660363201	1.8938128153513145	-17.134402956935357	-13.46033699654534	-17.65056977825408	1.6624286687692544	1.4979932541264578	1.5110608921581492	2.1260818761319054	1.3850546438054814	5.465931827347243	22.245313142554053	19.84682174736427	27.68971236937123
764	false	ULH	false	false	1.3170350815151532	1.577199455211974	1.3800449535202906	-19.82443819562081	28.017513972579337	-28.809588389331807	2.144404331183093	1.5571697655195471	1.5975231218702595	1.3541220789404869	1.4963425033501292	8.464562321383331	33.85015313843508	21.851566751503224	28.494846316924015
765	false	ULH	false	false	1.3634909633039194	1.7292272089597107	1.3308505633333205	9.338765308088103	-16.15093449426396	-22.28526593829067	1.9786782477216813	2.1585748645830334	1.419463880023234	1.8571667200828395	1.5623527757000206	7.990699060424806	25.262720920870947	20.703838107976416	29.56820892470546
766	false	ULH	false	false	1.3212407944640505	1.3055712029239996	1.6422209223569413	6.579873812990886	-18.03699376984919	-13.574166364820133	1.3517076190859543	1.4765889409582846	1.201212729428688	2.0240934707135882	1.6633856090330237	10.517000808712407	23.82329198667831	19.751397477784685	27.960004452163453
767	false	ULH	false	false	1.2293012132626189	2.1869062283262704	2.1426117527342843	7.077503103891473	7.520816562377302	23.105823549101533	1.9424596937657757	1.9712128292551823	2.084532052209305	1.3451152898779877	1.834175181559086	9.460755832516806	34.99217326788856	23.958448304244424	30.97527916313856
768	false	ULH	false	false	1.3807733742974901	1.8796679873728346	1.3204722137877898	6.496012726322384	1.1586604089739865	-29.875799154624183	1.3918724402987235	1.2574291343752713	1.5307553568177228	1.6593474893750053	1.4505769501449448	8.659479445445493	27.096997171353724	17.321624938782765	26.76056550175998
769	false	ULH	false	false	2.0089749962505614	2.1749605071049056	1.4046196680266827	-1.794860456922759	-15.029881703374222	12.525006200602352	1.6943882701951174	2.1070183313626116	1.6121618520076497	1.7323755997582961	1.8169660231912497	6.54952814119431	27.977673955570808	21.12745380247962	32.38618441844735
770	false	ULH	false	false	1.3504793596823024	1.4228576559906059	1.7881877210009693	14.348062614232084	15.368050667835085	-12.635640619661594	1.956280423256735	1.8137593719378704	2.155283710789358	1.8212606068697414	1.977801237378151	9.585765341142098	27.531873230692547	21.234454600437726	30.737069230814683
771	false	ULH	false	false	1.897445023463722	1.7117706000077018	2.052686482257977	4.363635331406499	-10.593039292006008	-19.356342545049063	2.1354886236645303	1.514006033504625	1.8112607525482178	1.551064176564008	1.6292041536216169	6.156128336666379	31.219548945212903	23.000988151884382	31.80235412491514
772	false	ULH	false	false	1.982572899028204	2.168120448955678	1.4885278171745533	-8.535258969249517	-10.982393474603398	-0.4106494840280597	2.1863149534028827	1.5821354424434086	1.606757446232214	1.98584032404245	1.9228587933619383	5.2509299980433095	23.631725907898215	19.510894454537848	29.500962872046053
773	false	ULH	false	false	2.2679704216289274	1.2004566031595478	1.6341097230059862	11.459423613685058	14.588398430747617	-28.223803950321578	1.558878721541038	1.8998574262947816	1.2464864476390622	2.1537932009027507	1.7799617975170663	6.5106215165435755	23.584730450052867	20.27926763439453	26.05494683186998
774	false	ULH	false	false	1.6118023997617632	1.283413469008256	1.5665257331131055	-18.852789279603783	-1.7059229333080133	-16.588428499573844	1.6130036668241923	2.0745776016311206	2.0275350272562567	1.8026238644442456	1.9555354381404948	9.467046264981935	25.509666936473188	20.848206154725354	30.117239717261885
775	false	ULH	false	false	2.093392888375676	1.762142172445198	1.212662101634552	-5.039658561720747	-11.532347886437796	-19.799683973625502	1.3565515046363787	1.9297621766038036	1.7242727028439573	1.539143363745842	1.2330985590465098	6.847911280997831	31.399905133396423	20.785549159224217	29.510436987401214
776	false	ULH	false	false	2.0113376824144296	1.5150549406159999	2.1020967275777127	23.761160328288597	12.00064057640471	-21.718253029856346	2.1832594312433193	2.189373749739869	2.2039818079969677	1.8095215714519168	1.8048827638432412	6.149068255271436	27.744920421593637	22.771645143986333	31.387604227603017
777	false	ULH	false	false	1.4002744238295826	1.99169684271987	1.3161505772563875	-19.595782952691703	25.86354390658026	6.882271227303104	1.7212802992408944	1.3314234029827186	1.552569067983862	2.0778713099496278	1.5773572064954813	7.042446213952401	25.150659542324046	19.72653438897072	30.906181347187587
778	false	ULH	false	false	1.5877808522028116	2.199531023785912	1.8317229371060693	27.637264930464966	-8.44524478684609	10.965396192447553	1.2684385056707215	1.4769857302432718	1.7405401180595623	1.2220143296316668	1.4728730571166975	8.861528841581475	37.00891493552051	23.233505481945638	31.284375447354215
779	false	ULH	false	false	1.244773561485524	1.2330903257775994	1.7209452353448782	20.49793653550232	22.151814724175274	26.914075999800414	1.40986194621765	1.340220046379693	1.4409406673523206	1.514255349781707	1.5090747588896987	11.242699871367153	33.19673343654656	20.558521329221325	25.512051248637558
780	false	ULH	false	false	2.2634418843045614	1.834419419816787	1.888662900828876	17.95371194716303	12.920951562935372	2.2642949612111813	1.578820205161462	1.4962661141036904	1.2278710892217337	1.5331184300071512	1.9331639703981165	6.957837976288298	33.49905963588936	22.833781494062357	31.65442896501406
781	false	ULH	false	false	2.1911244213755054	2.118758983018551	1.3010160761110967	-2.3390709901398274	15.27371249229487	-13.493007358976936	1.7742647775884668	1.7268567875037242	1.3495245157655238	1.6907618079372282	1.2840139097515997	5.289764371231783	28.481874316382566	20.63552020918458	31.44243639330707
782	false	ULH	false	false	2.1751544057334975	1.983743295089369	1.56570115032353	-17.3223748057357	-12.449330331382008	-25.363845947202936	2.124180924342199	2.045529964406863	1.2760119631745444	2.086480907407113	1.7539534779683295	5.083897319901622	22.907789658835462	19.95659584090962	27.130750080370376
783	false	ULH	false	false	1.3117474795984114	1.707060701472467	2.0830158152901137	-14.314456697837118	-17.770717669576584	6.226141189156824	2.099425655338859	1.3664703421706719	1.3193259478678534	1.829852975213773	1.4858261165383413	7.845616562416829	28.792711497064158	22.288004466546546	31.323889232851943
784	false	ULH	false	false	1.357642211478826	1.3774076195703189	1.4239447195846417	5.990914117763559	13.460036010413134	14.681717517559395	2.0209310268103815	1.7818384790974684	2.0064740894787962	1.2743360224019542	1.5925856031313288	8.977878581149337	36.86251054196789	22.236474854821786	27.590038838446766
785	false	ULH	false	false	1.6587894765462852	1.70203918313167	1.381591302813272	-3.5997615273850165	-3.2151831499118266	26.546699006893707	2.11138028267339	1.7985606318122653	1.51714776202583	1.6280846833385823	1.5223653793476453	6.518088977629258	28.537121718886123	19.630071257316914	28.881263567520882
786	false	ULH	false	false	2.1600797164183048	1.4484968736585917	2.1688632786929296	4.192883787023888	23.007950814109513	-11.160167995703183	2.1915799327354066	1.4346255813319588	2.140469021901546	1.636398894589747	1.4885585076523358	5.0182728665909195	32.836849944949975	23.46928306168765	31.177715361452634
787	false	ULH	false	false	1.6743894947643563	2.177109732943915	2.0909702537023622	22.095975770597832	25.30752348153817	-10.454933516567888	1.3582579880768006	1.2980494199412398	1.3081267642576304	1.2499924384914145	1.2492879188723742	8.230917206957779	39.25296727633015	23.15594951826494	29.714600830597128
788	false	ULH	false	false	2.36481108954907	1.7275405272559612	1.7566000057168385	28.07923830382566	26.389266617137608	13.181685560921796	1.4697142968939363	2.064658535662853	1.3394336274484688	2.0758413319468567	1.5381356415706127	6.2147365360574085	26.83683153244356	21.59375462546074	26.81407469525774
789	false	ULH	false	false	1.3231958790715428	1.5540642278823564	1.7686340420163913	-6.8843619505393825	-19.892722227871097	-26.431957482404343	2.0470522741487245	2.1811467787556342	1.2141038383816585	1.531412435490326	1.7444504597745834	9.452011419184128	32.624064308494056	23.229487654477413	29.421832137894558
790	false	ULH	false	false	2.356329159106079	1.4459322723521892	1.504275511581493	-18.57739313336569	-3.542198838852457	-26.283187438784235	1.5343541805252865	1.951603759397205	1.5024944275390797	1.4230485924098808	1.741630344748074	6.840960934621897	33.611799769180976	21.862351911335846	27.395766631550785
791	false	ULH	false	false	1.9917877778082205	1.2657833583025992	1.7277534033341932	22.228291817630392	11.850331299763084	-26.57461394951622	1.3383442390640163	1.3547647293931904	2.0471300158158967	1.8316497189160454	1.9998075731008285	8.536392724793085	27.38181503054888	19.877659451706467	27.140868247289507
792	false	ULH	false	false	1.7787666058511464	1.3245219804865842	2.0043099072104384	21.987040835741993	-15.851024560910973	10.433070345129881	2.193872042874651	1.4647796144055116	1.7617552986955192	2.097590074047459	1.6700544829018185	5.547374559421916	23.673260209898675	21.369671318580288	31.040610570594822
793	false	ULH	false	false	1.676795350632365	1.860150834738055	1.5507707628412661	29.64910867610798	-16.804677850089874	26.42459017418923	2.031794473282715	2.0023630797742378	1.7435641693156578	1.8064219273136137	1.3292697580261141	6.354867895121341	26.006636507417966	21.483710380051573	32.10479819567959
794	false	ULH	false	false	1.5491300417213119	1.7035302584677239	2.1164803130036782	15.087875527422739	16.004535460525375	-15.089625345292133	2.033887837030305	1.7230506127586187	2.0510865820150626	1.7377239813923135	1.405929712823495	7.469841802104071	29.430709638182492	23.11524099409356	31.956249118089033
795	false	ULH	false	false	2.304662818446892	1.2378204347175292	1.61110637550499	-8.21440286111984	19.992692328250023	-10.057065676797162	2.1213292963001775	1.7858874865971957	2.156720204746318	1.2560094616232051	1.810860013860775	5.607133601088526	36.76139130985382	24.12251999211232	28.720619075500192
796	false	ULH	false	false	1.7204114225935618	1.490963577771796	1.2679852827857312	-19.727718426280216	16.521869686904573	-11.758510264581538	1.8752267095023085	2.1458601012921834	1.9463660862365	1.6140491465960067	1.969973053545658	7.869571244346028	29.271128560996527	21.99812088198764	32.49775579684385
797	false	ULH	false	false	1.4540834460783796	1.5755511782234692	1.2166210511067126	-3.8342925366192198	-14.04647000216685	-16.04483457668148	2.023355747015579	1.3412532237201367	2.0109559488045434	2.012197721991473	1.2991213798827699	6.204963106162125	22.980818619010854	17.53096679514574	27.769410548476316
798	false	ULH	false	false	1.4141439909876086	1.7026072282556861	1.685647117358159	16.83110041371802	-16.89552668429214	20.98956816165079	2.0445056209661576	1.5735000242549553	1.2963590310570536	1.39812049225882	1.429994708232067	8.091308044306633	34.142206261182096	22.663031071502985	30.615679945297767
799	false	ULH	false	false	1.6384953859261364	1.646248893715916	1.762561714123315	6.802822230086473	-1.6328444499761048	29.373179329844543	1.8680668129801707	2.1648809931214794	1.5623643825738394	1.957650544975972	1.6413947400797986	7.484901661423589	22.137410324262	20.3712814000792	28.76673279741106
800	false	ULH	false	false	1.4805090288063807	2.1082382225346743	2.1751750461065846	-1.6500001853637478	9.26377395406248	-11.441267831903641	2.1761658330697125	1.679902917950311	1.4910041551061646	1.4190298916835369	1.9463270862391187	8.27473388547929	34.24230714186479	24.755882468163165	32.440515306954715
801	false	ULH	false	false	1.2515392585596796	1.2820278421186486	1.3909744999149911	-10.72834517662628	11.501221069476035	-25.349833815609458	2.036248101092496	1.4503084349574942	2.2685085605231423	1.6176390504571028	1.3959043603576784	8.257067327031335	28.606648812016957	19.821313219683706	27.78799609694002
802	false	ULH	false	false	1.2557978071209888	1.7869823271822343	1.551974252373128	-7.991671610628888	-12.052070771071744	-13.856267675441408	1.9824396511179765	1.2788892824718516	1.97666383113635	2.077591467612831	1.3274453198276843	6.95595451458548	22.129874243253507	18.47496218848246	28.515542953628625
803	false	ULH	false	false	1.3318572510985396	1.403428320219799	1.5629839214916286	20.379013480404254	-12.170935978917994	-28.3119275689202	1.4947747102847004	1.7524093781779697	2.124038575547142	1.2251405466873464	1.6213027989151234	10.927183641428316	34.7017973824163	21.33412544079921	24.847491431619275
804	false	ULH	false	false	1.4392014058237892	1.3496731737296623	1.846469521313845	2.9910522690272323	-16.952940779929712	-9.028831847947313	1.3147815087208006	1.4025748885510056	1.9228082560435982	2.1039616058759383	1.6497009070139823	9.915170212242483	24.132056636188665	20.344378738661067	27.99311831647175
805	false	ULH	false	false	2.138896345581195	1.9703318198727233	1.7386152918274076	16.924316005194072	-1.383732061181636	12.187707724277072	1.738714492562929	1.2724729980395721	1.7365138571601662	1.5405393615331988	1.9190213893717893	6.373282349798157	31.61385537066821	21.27008488633579	31.029565577593722
806	false	ULH	false	false	2.2210808646077744	1.425535286491349	1.5233502584105671	11.335715541692068	6.833582646338314	8.101028790583594	2.0519921037387583	1.9111647438669255	1.4178586319216966	1.5370748089992055	1.3081154347713957	5.074877988099926	31.96199173543485	22.00091836068879	31.124917646100876
807	false	ULH	false	false	2.0431002821199966	1.450440077282914	1.567428952050475	-4.877912132250575	-14.163219880169738	-5.807581370657079	1.5501764076254192	1.406558026450325	2.0086485863629875	2.07494512827825	1.7497763379574032	6.404686199954098	23.23767541704425	19.331350176120733	27.63774387278592
808	false	ULH	false	false	2.3834561736016515	1.308065766470611	1.8365630773272361	5.409481034199349	7.752139191153329	-25.765879439657475	2.128108102227698	1.4927823339376545	1.4715131392426573	2.11369874513481	1.8228797051258399	4.867880813035503	22.265028786510022	19.844446594717116	28.100598944175832
809	false	ULH	false	false	2.2993779260721943	1.6490709182535663	1.5600123537175852	17.107065691364106	-4.371643533389436	23.374781685139506	1.4049055658045964	1.8424170317573605	2.258182094194084	1.8458523198217482	1.3803659759858864	5.878784139016881	24.524258128494466	19.9780680389663	29.87869243317104
810	false	ULH	false	false	1.7183772401451827	1.40510381938614	1.4674479714874482	-18.90123808549532	-3.8369469962427054	-29.79672523311216	2.0249733335512934	2.0425890315282342	1.7681963032015746	1.2243212500940424	1.3448427834107264	7.1237761406661875	36.30521053585588	22.09545094178759	24.309968415556565
811	false	ULH	false	false	1.3369375883560852	1.545079097071703	2.1530205699684988	9.66288066023191	14.873692748123808	-21.385472404851875	1.712702410420105	1.696838185736683	1.94360143705521	1.468324520099946	1.6536724330022243	10.265573017067751	33.97535046311067	23.62124964350719	30.23638010801642
812	false	ULH	false	false	1.6909022594067376	1.4607625570992586	1.809271823548193	-7.712824051017806	10.656391257216967	7.248134807595509	1.7934176110694724	1.6921785021157287	1.4429272703773857	1.5145388274901728	1.6398237907268518	8.08913068572348	32.205986950913825	23.245073756315765	32.55627869292562
813	false	ULH	false	false	1.7140576578997848	2.0897115913683892	1.929759095912766	-7.498888483278449	-1.8915880896742507	15.57858005426542	1.5435535112873628	1.8478712917643643	2.368875367825291	2.116073244548886	1.7287341190862242	7.5807968397494525	20.960546350169245	20.515341675183702	29.18179566538717
814	false	ULH	false	false	2.141767528215238	1.7422041583654386	1.871600504625405	9.151744672856974	5.699528789928934	4.587744150515189	1.9028639386826032	1.7894975673205735	1.6415756990173607	2.0996000144534683	1.8650728849818994	5.37244285407867	21.535198352544803	19.832067035898394	29.792631392904767
815	false	ULH	false	false	1.5103403561628075	1.9039237990139335	1.317066803596391	-8.34022766065605	-5.72770070095887	-19.96665738032328	1.842005141682176	1.4129464516860872	2.393068932093915	1.5899994128862016	1.4804429508290309	7.283318802353463	29.39604396877001	18.70490775002231	29.37733787301626
816	false	ULH	false	false	1.2820035100072482	1.6821219220801453	2.055740437061961	24.643342067490565	17.915317693896142	5.845231664957144	1.4777502806331113	2.1944185161365133	2.2838784252147657	1.4934065877967222	1.9642852393448456	11.173068467481786	34.32386773848828	24.571869235635553	32.715376192669765
817	false	ULH	false	false	2.3175698343800213	1.7831330163760073	2.0589070353350003	-13.322233593486112	-9.42891308396447	-13.021042616043516	1.7711077584689736	1.8015941261818584	2.153081378977748	1.4462948172956254	1.4673397853643169	5.817059183477708	34.73544419386249	24.046617135156502	31.641359339979147
818	false	ULH	false	false	1.5381236035025272	1.598800391865999	2.1828926479472277	4.0681590712210784	13.583149682969669	9.000609627077676	1.4868279854759183	1.881373653013339	1.5242292258062564	1.8273928731230789	1.4940036744168945	9.401566188839622	26.913802006152466	23.40747989816842	32.55951162053944
819	false	ULH	false	false	1.3543669535840097	2.1130960932874707	2.0177263711986413	21.641534037442568	-7.501570991438964	-6.844237305653653	1.6221582541238664	1.8754241854200642	1.6299651029951792	2.1338468731060245	1.7337469431074788	8.800583530171417	22.416472937321945	21.497317220931702	31.456350077582947
820	false	ULH	false	false	1.3652910927790034	1.3196445294228072	2.189272306609629	29.78505714073966	-10.04329420123322	5.735108620066487	1.849008192895436	1.6814049463664105	1.8608842764170048	1.695384557446128	1.7146257199363035	9.679171170502492	28.225287156265487	23.63455617342931	32.88748119505548
821	false	ULH	false	false	1.9302731670839743	1.912050351449352	1.922882311484008	-3.745550956316425	5.210409399490096	14.807616194722943	1.9445807832572055	1.3248339443552442	2.315413442460562	1.7634718734260972	1.9796673364767607	6.376566607718813	27.949623380405438	21.176355286385327	31.4141431680783
822	false	ULH	false	false	1.4513864615696561	1.9866480292406368	1.7787596511592425	25.257636033137914	-0.4591647188148542	12.041093935668687	1.928309204369067	1.9793641440810794	1.9188020132329586	1.8899698706207708	1.7695435154821664	7.969728972324445	23.52357657951503	20.93687141108125	32.30099664560616
823	false	ULH	false	false	2.327134767732683	1.3267573226955063	1.4002856531005756	26.59399902171282	-7.169774145439547	24.51219461558779	1.2858084627976223	1.8841328395424926	1.9905038834989175	1.8159893829786478	1.264191906444945	6.198740071176406	25.26740663303684	20.447276368914913	28.724537144548563
824	false	ULH	false	false	1.6177359256910941	1.3872597453956272	1.5735036738747867	6.918717962047765	24.91425232007252	29.457761013197416	1.9688478810582493	1.8940346868742743	1.5363632670495848	1.9084969456652598	1.7511290790218594	7.709586852046687	28.060227131228253	21.07840694235615	26.5067074889361
825	false	ULH	false	false	2.2660470677973183	1.8045755854835703	1.8204616766558384	-13.775501938406723	-13.593813650240302	4.6361823722638	1.432378618297251	1.8981903345994469	1.3767765973155806	1.3634664740633626	1.2424416345341132	6.773164670350937	37.4399319177401	24.386537379208733	31.492492282951194
826	false	ULH	false	false	1.9282581463548674	1.7331162509903013	1.5609730075529458	4.800152413170672	-18.997990352490945	24.26735237694808	1.782662163270657	1.5263986575315291	1.5961174755163374	1.6862762532851194	1.770235185047491	6.9519000810230835	29.67344642314046	21.205546736259144	30.886149002408082
827	false	ULH	false	false	1.4663413564752197	1.523910985309914	2.0978785012824304	6.147268346589577	5.758378031160124	-22.85293886776392	2.028367814318245	2.0605504872483777	1.8841527383003984	2.1758849118658925	1.802185408600564	8.191054680021061	20.008074291474035	20.815367738951167	28.270869350304082
828	false	ULH	false	false	2.140470606818735	1.9391196871232355	1.2832263810409783	-4.069564177617536	27.288140677458564	23.585396484416368	1.7157720840579853	1.9590591251803757	1.3703190377398604	1.588578143269819	1.8808215498941228	6.613256864566334	31.851550173072148	22.369122736177715	30.162406398281703
829	false	ULH	false	false	1.3766671925252185	1.552700826206624	1.7092429407428664	7.872071206594292	-15.79755712819415	-17.173142452377142	2.0217691215095295	1.7014612518555734	1.8064613114425385	1.6943277029588208	1.3466697273832484	7.860153091645778	28.387757904809785	22.33578106612005	31.340043695328394
830	false	ULH	false	false	2.1059865862901317	2.0664191238290432	1.9714304666163693	-9.232717772676168	17.48059063900743	-3.428611669533982	1.44588797770659	1.5675941735662446	2.2069288135340703	1.7911167817928835	1.7556592226514545	7.211944979217881	27.742602532010775	22.58102742140495	33.77961604311868
831	false	ULH	false	false	1.32674855122492	1.5289645954989723	1.6989336201786354	5.892688674905791	-16.713339525771584	-10.994427851943865	1.6382375538468879	1.3682251422704999	1.558264388639467	1.4076324525572512	1.7268381071269667	10.084690982444405	34.19931652590281	22.528276146198003	30.62525117864911
832	false	ULH	false	false	1.4997510072566709	1.600172698712034	1.9493661666154434	-18.834770613907878	-2.0150126722624577	-3.909819063093554	1.626743323279381	1.2230520328596697	2.347367030989169	1.7468675728582865	1.5055362418799143	8.314911450389268	27.6187689744644	21.244590480539788	31.603363700360134
833	false	ULH	false	false	1.358316008863196	2.0503632396107037	1.3877539391382323	5.570045299799055	5.427541878997104	-18.46115458692391	1.7978324617046186	1.7355020744814567	1.7029093086953195	1.7212547337697306	1.8191535355688386	8.378728057381457	27.083657502971874	19.326363784516285	29.850524250720746
834	false	ULH	false	false	2.184112302214792	1.235777237710589	2.161949478402579	-3.569123852128243	17.02828321328643	-4.285954480922445	1.6193691525800962	1.2553937608237173	1.2259627039954792	1.765120025299227	1.6115887037662726	6.41273246786268	28.77802895995334	22.95837565056659	31.702942306152686
835	false	ULH	false	false	2.3539241221786043	1.4778691472266066	2.1086460654823362	-11.865087060703868	4.50993198594675	-2.6505094467113253	2.086248742191401	2.086342287056291	2.2774738595198474	1.2609409076278306	1.4044674055449857	4.873226860674222	37.00362252343351	25.8683739809523	30.52533136931984
836	false	ULH	false	false	2.388250117549127	2.007454762385864	2.0272896966305387	27.30731076434254	15.092131484184577	-20.421483481442664	1.9594415203024582	1.7214390025489656	1.3604703790934827	2.016279967739428	1.2720141847164381	4.682242528627429	24.70589974863435	21.048795775297933	29.18300592777018
837	false	ULH	false	false	2.2501068050080955	1.8160376205174944	1.8538937511333018	17.876817079785454	-7.556952819373123	5.325419120816431	2.0285136503641414	1.9818057023669744	1.2562635978800978	1.8413068515413347	1.5545255640376237	4.882698228539501	25.343054170397902	21.719662748528215	34.02394790933947
838	false	ULH	false	false	1.8949726350625473	1.9078136504915824	1.7103220852941954	23.100595282707275	-0.2257116693306429	-28.637665805381417	2.0937049859441523	1.973763387268294	2.1683526896638083	1.396750942580653	1.3838475851518888	6.290953792911313	33.85187357220542	22.176775973597127	28.154572441709725
839	false	ULH	false	false	2.351223730131027	1.5905719771799474	1.434770568940678	19.066776338833435	-6.477152997652688	-29.263397255123294	1.719585833252868	2.1410054496913222	1.8375469166087648	1.877701342976613	1.411359874469041	5.601302596900204	25.066110713098077	20.446178240850497	29.96246098022735
840	false	ULH	false	false	2.282364106242765	2.0934540387978755	1.2893478280861528	23.666216092256306	-19.377182215354107	-1.1628968687178336	1.9110607069469587	1.7528795452093004	1.251914835924924	1.4061511128656317	1.9271280882161101	5.918386339710975	34.743128439489446	22.902944086011182	31.887361833035868
841	false	ULH	false	false	2.3427237527220104	1.8096966000580101	1.8625946194109066	-13.810757935745572	-7.7617812182385695	-27.984652032344556	2.1931982440222235	1.881765010967758	1.781511157744068	2.11066006040406	1.7222075299072213	4.553586296850501	22.22661753438706	20.36835416328857	28.37194593434655
842	false	ULH	false	false	2.3793478984731298	1.4395120880423042	1.3854196202198137	10.712158004169392	15.445868517150885	26.28177934660273	1.9530490996436571	1.7957071064624697	1.6639352706917465	1.5808046256578239	1.7713439434958005	5.671825999418629	31.222177570852516	20.847527325046126	27.6624897093072
843	false	ULH	false	false	2.261850847539315	1.946369811752587	1.356374243939783	7.722008549845988	-14.30443174994729	7.459743488268021	1.9142180723881883	1.896822900738306	2.0705949605834317	1.3479272425264819	1.538927260862295	5.6291803027856435	36.07904388544502	23.5736102885335	31.35444446999558
844	false	ULH	false	false	2.0868508718510137	1.3723867277005941	1.857418119364387	-15.048503926460565	-10.393820351354002	-20.324608249022	1.5829625587809186	2.005667635185846	1.9994962048822107	2.0307808184026586	1.7085845321157263	6.863922769874663	23.288856874157688	21.304074984200593	28.80882554607246
845	false	ULH	false	false	2.2362793820010056	1.3978602951943664	1.2410285873622522	-6.375159797676329	27.019476720629044	6.111408440177083	1.435492266400344	2.0559121321653357	1.532125063110214	1.9751249046191055	1.6846644135294346	6.571445623242798	25.741991717359966	21.058507871990358	29.474641261799615
846	false	ULH	false	false	1.4696147322473845	1.4285258262474139	1.5859067290038842	3.1296652727442407	-0.17621840520739696	10.421332956826827	1.7800768562139733	1.9950280131742137	2.311595821114787	1.6810511313021548	1.6363318334556425	8.704982984667732	27.774810354552493	21.38237446398409	32.36315275280089
847	false	ULH	false	false	1.692850114005955	1.354035491801959	1.9012274805169898	-13.035287805309004	-0.6822989570244395	-4.065648761318986	1.9493339448475264	2.138667854642606	1.839393957785511	1.5057172061253774	1.720696714601585	8.075161342640824	32.306295025155805	24.381745990346776	32.89580651510596
848	false	ULH	false	false	2.205147632124259	1.3487345108994533	2.1525937642360136	-2.1312470828658583	-0.07886379002759725	-11.563543513383774	1.8932308813754175	1.3237519440801666	2.2926538654801636	1.4718450319663898	1.6826775522345574	5.879031930209287	33.4516315135163	23.189728055321115	30.244321217852274
849	false	ULH	false	false	2.1298041504970575	1.4649632614698833	1.7675787021690244	20.21268061104186	21.151074475772774	-0.47323256664256874	1.658663025551173	1.418629614600779	1.259759278349452	2.1200451311340367	1.2536691426679476	5.371248654768016	24.787500807322246	20.008447282296945	26.25642051687655
850	false	ULH	false	false	1.7065807007781624	1.3621691749445788	1.331686848487499	-11.35689800504693	9.985010908813972	-10.707257267070553	1.201297535702115	1.531403753475439	1.652667450445829	1.2928953617136842	1.523896532628863	9.828693582889697	34.73940266251297	21.581549525957612	28.322881597160006
851	false	ULH	false	false	2.0352495251583305	1.5039478910965793	1.7835813503978	13.467090205174898	2.067090153066424	12.126924058842288	1.3011458795496627	1.5660012219548587	2.3639555971771986	1.2118706456381085	1.5196835642973179	8.580403001097324	37.84562946285787	23.261138381423315	27.97326464992529
852	false	ULH	false	false	1.245173526667969	1.7411802018211804	1.6272548533346183	15.236594881778622	-14.275986110511337	14.116646415864505	1.3436814036665543	1.2383492276138421	1.9675065316328837	1.7835738794793057	1.8275951396255516	10.275211342615926	27.150348733027172	19.69620744070439	30.301529852815204
853	false	ULH	false	false	2.2033805053098154	1.7166593119284275	1.6203959891077364	22.072119725904088	22.775158267031316	-12.584087038367802	1.7426087349056587	1.563167008900923	1.3737379973386925	1.5576156737251694	1.9950527861568825	6.731729726963879	34.18291642174013	21.88701450389126	29.678481918581973
854	false	ULH	false	false	1.232054170269173	1.6066927022398803	1.21382091714988	-14.06317485340729	-4.822397159412317	-19.908196997505172	2.198520773562813	1.9551583021214154	2.3102751015580525	2.092665831289068	1.8323378562146582	7.992161841254777	21.148898638169765	18.283052547963845	27.306097578437193
855	false	ULH	false	false	1.7731358259696814	2.0092488326114433	1.9418167381925997	-2.4913584246885705	-15.364590040463833	-8.44535544057399	1.2815598044132699	1.2828153474299178	1.7254407922794066	1.9732134747661676	1.3386844879946989	7.46283719110391	24.023510112603635	20.651633352245046	29.967948777580585
856	false	ULH	false	false	2.01877468389131	1.7305649084828603	2.156339548413455	28.66107114581201	-4.431093247704437	-11.341143066094435	1.6772882253524644	1.264936784933025	2.029669869040444	1.967412754630248	1.6300141265651924	6.067677411831269	23.375845003048912	20.500851796210867	31.393938677766176
857	false	ULH	false	false	1.9056901352365105	1.208294874005959	1.4572901045388698	15.285630412784478	14.609164613550512	-24.857385824553887	1.9834053186450917	1.2562889567311575	1.464055233822837	1.2136229406483492	1.8150053122741638	7.193287251306646	37.28575598888382	20.5696769318189	23.667704599962903
858	false	ULH	false	false	2.0255015109864596	2.0718877993289597	2.111448481740542	29.02748479540835	11.198464209295906	11.282750859919286	1.8782714288634792	1.8469557834994201	1.8679255194683395	1.3961044881953801	1.4288122935038714	6.618785409262385	35.75932969830028	24.738666811086375	32.34189975995185
859	false	ULH	false	false	2.382374543312448	1.9846773586118154	2.154000736780774	15.641922261850283	28.244779239984695	-17.76435304100321	1.9707552719045138	1.4302895328868535	2.1292164864161975	1.388833673128546	1.676812268631295	5.797728411162666	37.817225061928454	24.02452292614727	29.494124518562785
860	false	ULH	false	false	2.0162108035679633	1.8279674415327176	1.4168967439377151	-2.6795567300554453	-2.812224517811437	-13.474441268788397	2.0509659713045783	1.5934227111326122	2.168427669974903	1.5709843881957095	1.7760472266009586	5.751831675228996	30.644022089663338	20.863960980380362	30.82646464653984
861	false	ULH	false	false	1.4911577704767847	1.6153502872502647	1.2596082705556733	8.585345199549309	-2.3612496413359203	25.040634503520355	1.7066255104502281	1.3835148402453161	1.3490508297322215	1.2391944836419884	1.7425470731014574	9.099355884201138	35.46580654638188	19.46945911341045	24.79296179544575
862	false	ULH	false	false	1.8708901221330854	1.338162644054026	1.5775846345714488	16.13041105023474	28.56160016426015	9.148961180124221	1.2210960641315574	1.350726932125229	1.7793477679373826	2.1948578990661463	1.4534328922483555	7.869507169880528	26.722517377210977	20.22937428004865	24.89034780884528
863	false	ULH	false	false	1.5637373617088244	1.4943401769985556	1.242363824786523	28.762289494336237	13.354158630643909	-14.76352489545687	1.9608033116560781	1.3943147743721607	2.2736486116425465	2.1694196791638314	1.8422706122905188	6.9286010520739385	21.452032824113907	17.28156338304881	24.44049183849466
864	false	ULH	false	false	2.1154317263662468	1.7741231994207967	1.3967470914035514	-11.085803999084847	-19.807454525052023	19.457507801396954	1.8770103326739125	1.7075348517886542	1.3306697973300885	1.4631702103758792	1.752747322010238	6.409166357939098	35.472282411731854	21.855859230853497	29.810018555040454
865	false	ULH	false	false	2.2762616087817396	1.823324225413038	1.6977232720113973	-2.7805582410633534	-18.492778728137985	-15.743014213454945	1.589309722236896	2.112252509930514	2.1792011610936273	1.5931364010824525	1.5309181149472848	6.343118339461107	32.3827767030357	23.662145147455448	32.150690967017866
866	false	ULH	false	false	1.4297437078027284	1.6441079316705722	2.0967473964504695	1.972366002223545	-1.1255728405097578	-6.027563153608547	1.445063869233221	2.125164714111025	1.3886360361557375	1.710865868811371	1.3358140662260314	9.713927953349671	27.345735041469347	23.250672560092237	33.32985328745333
867	false	ULH	false	false	1.5339795680098183	2.130189081421803	1.4210468917004284	22.469222384997224	-16.838107153729077	21.334993511794462	1.8196640500171295	1.2713664475139277	2.0769919265878327	1.733558400627832	1.5409274640313728	7.041144478799209	27.3933415143236	20.120830542146123	30.966260536830447
868	false	ULH	false	false	1.826265546216299	2.171859615844555	1.2261740668507155	12.89049466123118	-11.699050709477413	7.28308164587386	1.6701434846646102	1.5854345460912669	2.330162493894078	2.161251232653574	1.7765654866376173	6.0198029061729414	20.533627389433164	18.20095820294309	27.74577256428781
869	false	ULH	false	false	1.811170903959194	1.2854446806248392	1.5536857482333306	24.571197314597292	3.987261105848585	-14.740371009562525	1.7699083308790131	1.89470001041923	1.6937997774063944	1.4531960652403686	1.4646445168720885	7.247970870601968	32.99029998237945	22.533927268377287	29.46898087133364
870	false	ULH	false	false	1.9942951360513135	1.357587838001853	1.9693705051028392	14.22508839237188	2.7275755032317797	21.735932904440258	1.7375018905078594	2.0689202911109015	1.9282444306270579	2.1731186172681793	1.3493381103473834	6.060278468425613	21.10664107392241	21.13163020192901	28.247312157650114
871	false	ULH	false	false	1.2504839108318415	1.9471771473930826	1.45421288766593	23.093277324521438	5.310550963918793	-21.775570174998123	1.3096242413763735	2.167660989285464	1.880299935696769	1.4103404654169103	1.9940059842359652	10.591964838735114	33.04347754528744	20.3685457794694	29.53719101499992
872	false	ULH	false	false	1.7526406028769266	1.7196744071575947	1.2612210092689493	13.822348443657951	-17.250933645298495	1.4029988324451175	1.7961510558563756	1.6703291395247963	1.7156407750037146	1.6307469402983588	1.6468197565250737	6.950068937714203	30.440778196400984	21.83200700660715	33.34275609314663
873	false	ULH	false	false	1.4775100171125546	2.0634393404808677	1.5552538696833613	-19.880022283133954	7.481059833567599	29.587983534017884	2.165174998865276	1.8737983563190561	1.7865458075530092	1.5335170382786254	1.8214475436463502	7.817015695123595	29.901220884035837	21.368461428138545	30.0324132090876
874	false	ULH	false	false	1.2180310704702362	1.668900740076908	2.058203742954067	13.21724859197549	16.32802462623838	26.785022831851958	1.324146971502151	2.1056348978679926	2.060674407415082	2.133612619578397	1.640509450791678	10.8470814787539	23.692058602917726	22.041959433944626	28.168750337255766
875	false	ULH	false	false	1.829223880007595	2.056940648441887	1.9987223570417862	-6.926681308334739	2.685187183557165	10.08686527803835	2.014854964808015	2.119628647912985	1.2159279980477609	1.5943761568012118	1.5895091391511968	6.856286705795787	30.43697363762989	23.164919663967034	34.56499297673378
876	false	ULH	false	false	1.5775278876419705	2.080889051659792	2.1711131006559756	26.781490086271916	22.028277852917796	-7.870149146696718	1.8198144274774104	1.8328234360893205	1.2984711953033687	2.0561219728500704	1.9083042273800388	8.036116865269905	26.15418823522589	22.608279793299946	29.909268661533325
877	false	ULH	false	false	2.006275544921934	1.7282930394662013	1.4935524215273235	-10.367214612602018	8.928573957452453	16.051307568259684	1.896751653630539	1.74971735731298	1.986454666056876	1.3175875349957107	1.71181694350921	6.636777193391268	36.12626327097715	23.212848883757687	29.941237919486696
878	false	ULH	false	false	1.911816970641607	2.0015284727692997	1.446772436829176	-17.173907994487667	18.803639385788443	21.89530221654255	1.3062681931508278	1.4894930708615028	1.4264125060915005	1.5233534821872272	1.617315569318576	7.895884761603423	30.880026497328547	21.02809079297382	31.04772392934922
879	false	ULH	false	false	1.4602385112097915	1.736376690926677	1.536671590609489	26.364243643523196	-9.274682128297473	-29.774636141978142	1.4852738156570187	1.390661686406495	1.4734246852129351	1.3128355126620577	1.6160859540193382	9.344875102408855	33.7159927415997	20.346109609985938	26.88845078265671
880	false	ULH	false	false	1.9254534782581187	1.7343054108631422	2.1575838205634703	-8.761144453972422	-1.974474936086665	13.932123700065635	1.9255064111809148	2.172690528676636	2.285931356357205	1.3850272267814763	1.2593270489695154	6.541727728215708	34.45290650300685	25.278207468546874	32.56845862778334
881	false	ULH	false	false	1.8638645928863327	1.852280689680704	1.8254482450851184	9.284174447306476	4.477429445885068	12.912563905884756	1.641716699052793	1.8900093629999999	1.592400800990683	1.8909817048557955	1.766111007159191	7.315991347968724	23.443578033783883	20.3046726484964	31.532188413327425
882	false	ULH	false	false	2.013118641743997	1.3590525205906627	1.9452527944687474	-10.398322087439192	-17.38245162365108	-9.860630038246622	2.1708712323674875	1.764994832854272	2.3605064358751617	2.1055807378905573	1.4106566078917895	5.454178312246358	24.59759415421205	21.94649340249535	29.550158036899845
883	false	ULH	false	false	1.3940812868095465	1.6670876907340557	1.7521163054897113	14.48468768763864	18.11433929260707	-6.95075763052381	1.37600457086909	1.4334199086473598	1.7675628114517759	1.2150302759790927	1.6682805317203668	10.281697662384312	38.981432845061185	22.657110408366414	28.918850218745256
884	false	ULH	false	false	1.6959095138966784	1.7525549404285352	1.7215151864498806	22.331648803226777	10.768725743336557	-20.24750663507075	1.9992336973201272	1.990871298645647	1.2376725360433456	1.3657983765713617	1.3172244015318109	7.019016455571313	35.36338084016427	22.8620927947968	29.581500812215243
885	false	ULH	false	false	2.3869445692843603	1.7071452191820045	1.520014839114419	18.648241526296644	13.181817865171134	-10.666119024061274	1.518454566881418	1.5079394375125679	1.333315948959478	1.5907726903700647	1.6899294780627963	6.11643111581505	32.13802352220641	21.069462490055244	30.550321309783236
886	false	ULH	false	false	2.2581147182983967	2.0221361226260175	1.4019689266695592	15.818271458039874	-19.237176064638927	27.00272371465157	1.5466120604655063	1.5595758969395745	2.2283253686950255	1.2784694943679635	1.5027748601531457	6.863829513476975	35.61732388474732	22.357333222728005	28.424061627561134
887	false	ULH	false	false	1.3988505456361877	2.0996242657509274	1.529738859555184	27.942407220661536	22.119560292584026	-18.945384769173366	1.4931355777887678	1.940546283282901	1.593364928835694	1.9626821090667539	1.3551822664811892	8.270611135230233	25.815874867221524	20.917085984848345	28.82560364616042
888	false	ULH	false	false	2.1859699015312617	2.055458839831166	1.4577709759476873	25.17129416904011	5.568027723217863	22.15841569617753	1.8796714623268818	1.3537491225851708	2.053092177725991	1.8932250243345226	1.525919654712279	5.10277785813342	24.293413499605393	18.21378953332742	27.939132997726517
889	false	ULH	false	false	2.1271827767055984	2.059641462070683	1.4404282607886714	-2.182883962880073	10.408312433562916	19.061955363832784	1.6422747911662958	1.631236057630483	1.62295770452939	1.7843028668978076	1.7625096573874999	5.992918929907615	26.35592187791552	19.631508995285134	30.812201606641025
890	false	ULH	false	false	1.884076225331518	1.895279076194082	1.312673464176297	-8.09174513674786	0.3820253312331765	-1.4588500386476575	1.2512238923448824	2.1601448179498677	1.3154034148667209	1.3950962354386571	1.375587706198067	8.128385306868147	34.02647113142509	22.207307279846297	31.53650238421783
891	false	ULH	false	false	1.8031559213781398	1.8287845544184456	1.5826961327015625	-14.71293991393593	1.835308229970014	27.071858612324885	1.9800893665310233	2.0002041290541617	1.605741286460361	1.7789985334240854	1.5998479986866703	6.4963920501300025	25.035258786712717	19.943814879283014	29.834651219604886
892	false	ULH	false	false	1.665971426541601	1.2352100455188677	1.9738083769540409	11.09585058222698	-4.882067331596225	-29.519016072327062	1.9548688768073577	1.961521352036244	1.4993388559832248	1.3623577519692662	1.4911015618437657	8.04650903120877	33.1675268667327	23.341155313411083	26.261269285051725
893	false	ULH	false	false	2.1802913576136937	2.1066494422918702	1.7650893439049997	-18.463406674702156	17.175862531788518	-21.154625017387687	1.5421534283238825	1.9937545067294251	2.02464892846991	1.223106903999786	1.3336064311704425	7.1232771775972505	36.97450146920335	25.061306769325405	30.691548799949764
894	false	ULH	false	false	1.8923188675477154	2.1729917673031283	1.537557388800339	11.55334875881124	27.32919625177078	10.632616002136803	1.7906023314647417	1.6616054007745507	1.5818569966443503	2.1189083329412997	1.2888548436996023	5.701210541028795	26.068429101861966	20.16999294989509	26.311234743709388
895	false	ULH	false	false	1.2153956165135242	1.5513706581585072	1.7916887652508706	-14.388146882629247	6.970306214325337	15.808895618531043	1.5928720291342868	1.2798880754550708	1.7752458341716877	1.3780386651904228	1.8199036180071038	10.703781227434156	33.51913446047097	21.840572578630322	29.09688178957579
896	false	ULH	false	false	1.2598019187658427	1.9070076050807323	1.3833214621428855	-12.780260838954096	-9.782641368251682	-12.086440748642044	1.6498595776219451	1.7167742564399715	1.795767208866901	1.7553181109471077	1.4077539628703497	8.638710974589745	27.098483030887188	19.552693490718728	30.9197058179724
897	false	ULH	false	false	1.267019122030271	1.5021108758249349	1.8851762694709042	-1.222578122105606	3.8540340975917857	-14.499715283460045	1.6187776366323567	2.075704537240758	1.27240420069306	2.1292151583411894	1.2360064774848463	9.417540144731326	21.394962550450376	20.630760326161074	29.03529655493565
898	false	ULH	false	false	1.6227949177828327	1.9047550873457129	1.6327319177889734	17.502071288510336	15.705282625974185	10.044163537403104	1.2450762313381394	1.7117606143195077	1.6778319908517372	1.8489818463524395	1.3192487221077218	8.519137879775036	26.12873562061048	21.009588230309163	30.727874423072798
899	false	ULH	false	false	1.2981726258858681	1.7190594239187829	1.7964181299176771	6.24728698387943	4.37086566718709	-13.970942058597318	1.3210490618763817	1.9261600817547588	1.9847962089530133	1.3558074492391352	1.8390094120412837	10.960249124262589	34.01428086262011	22.343134453847735	30.895447497111526
900	false	ULH	false	false	2.1950495938651575	1.6992959705552098	1.4623705671070417	-16.87521932280006	-14.78036727112838	-24.781899359020876	1.2657088040636126	1.4083411421492302	1.523218365542681	1.5208279953928734	1.598878770622125	7.538138218932901	33.05286085442532	20.211667710307612	27.646871044162427
901	false	ULH	false	false	1.4052796182018845	1.7924778716152328	1.2356060935210336	-18.60440588053669	5.089608776507021	7.373650166574581	1.9682929458799645	1.4468994907028794	2.3519498267417487	1.7049230627924354	1.867129064029439	7.728725651798813	26.488801820914706	18.790298066608	30.791863961761905
902	false	ULH	false	false	1.86158362413173	1.6530643257038713	2.1590812767384917	3.2361736765135483	5.919787620941062	3.1258825056336725	1.205362191059508	1.7222978878102981	1.403688383380238	1.456715112253124	1.4128219304107033	9.248340083591897	33.64469761428099	24.164493644920668	31.572873811314636
903	false	ULH	false	false	1.8680235605540645	1.8854482435459763	1.817401624899159	-14.918185118836504	26.488949028407355	-2.0306497060999504	1.524706303938905	1.9680349757163746	2.115114844212804	1.2424826069158836	1.317698669834488	8.16471695067463	37.85464789690919	26.673165725154192	32.826185235576745
904	false	ULH	false	false	1.3715191912210747	1.7635748817724204	2.0148324156157407	16.527895014233053	16.55506385282891	-26.122938997460338	1.5877015717171268	1.919774099676419	1.6744856898199072	1.5860371874397858	1.7572724434094833	10.051504407068615	31.16159311206742	22.751760997657136	30.687437874807724
905	false	ULH	false	false	2.3607804607851417	1.9209058724128338	1.3581478533763125	21.694758993428003	28.642154886330708	2.1455735192230456	1.3974985474479777	2.0927306845305256	1.2654603033470968	1.8613914299766217	1.574844785729861	6.2777614941748645	29.13389440054678	21.293584133178513	28.509469346044213
906	false	ULH	false	false	1.4894604168977055	1.6556586008857601	1.7900673934800615	10.080636984616486	27.91568426450295	-22.488322260953655	2.106672305450933	2.1891395032834957	1.5609123148463075	1.7055030562715672	1.9876931479636064	8.670527767880166	31.721496977248158	23.187740905230616	29.842625670559194
907	false	ULH	false	false	2.1510054573162734	1.7463784526145547	1.5165388431211198	-3.484653303397394	15.899666197245786	-9.756213707352941	1.42523278950364	1.6373508967876795	2.173324743872122	1.2623902995400136	1.5190731402022413	7.456059742134925	37.404591689057	23.727928909771535	30.0656288976724
908	false	ULH	false	false	1.5339059862169482	1.616827535690375	1.6661279649085945	8.223724069702442	25.970832276050004	27.63487603101923	1.965427891692272	1.4847214317041573	2.00328170057401	1.715007822113305	1.9986415983862922	8.465476554316007	30.570566899871373	20.610070586928334	28.155829342746237
909	false	ULH	false	false	1.655870128633289	1.2399090447182497	1.2051619558818738	9.417417527531423	-2.7439504459902793	-27.88181735449155	1.6019642559630323	1.4916319055127314	1.8434145652853613	1.5523617808868568	1.5377875306133175	8.150519610027896	29.331156538101197	18.580798935474167	25.285829751094713
910	false	ULH	false	false	2.319738785110692	1.4501423477287667	1.9103322452778904	18.403252631692524	-18.151723138564304	29.209415541944434	1.5404218923018809	2.07841707959862	1.9791226911490356	1.5835146129236857	1.6443695253884214	6.8650786217466955	31.129916724486293	24.17729997121165	29.686910140466285
911	false	ULH	false	false	1.5650884773766025	2.013064506805823	2.151521417227711	-6.016919439911833	-12.937589629255136	-11.114460295593783	1.6759150093358588	1.4949295316250086	1.803035126335903	1.878476123054162	1.853406783766101	8.299634282791713	26.222635757164227	21.683885120452594	32.51935989356173
912	false	ULH	false	false	1.7684855162255417	1.2869741224020277	1.3812532431595492	20.82012561060443	7.95431786736647	-24.251117064722933	1.298653770497069	1.8528317594903003	2.2472492696285373	1.66279116292481	1.7867789992787284	9.548177680401638	28.633032402417925	19.854327822257122	27.60812228079557
913	false	ULH	false	false	1.7969330561239325	1.6979057489055804	1.2945544028676539	-4.248738832645124	9.681032978877234	24.13015052983184	2.116128547097057	1.3772258167924862	1.5739646614922211	2.1578087820773018	1.7995164112014383	5.624139968101634	21.399069447671017	17.661185423446778	25.86539534361256
914	false	ULH	false	false	2.1018591753963327	1.7666465526569106	2.1686479488029424	1.915911008431518	0.30281757535388465	8.445290555586741	2.125762763257753	1.4421219139005856	2.176895021854037	1.2858983167952196	1.5435672574370662	5.606638918510052	37.83653632114333	24.66837981812308	30.79093620121778
915	false	ULH	false	false	2.2149483941356403	1.5089642743217757	1.8606151782108293	10.447229728451532	13.336931660514686	22.19489711971426	1.373167211956563	1.2306486499685054	1.2945553366915117	1.7177948639414622	1.559392562389505	6.833733106059999	28.68566868050547	20.820057756728296	29.102593624208126
916	false	ULH	false	false	1.9711915792953532	1.9295273193518334	1.4711208302548138	-5.24778587928861	9.10835167858443	11.011359125274463	1.6335676321281225	1.73394806656605	2.275462259068405	2.066986212912613	1.3199216377103657	5.692668509888439	21.664872579941235	18.958980658606066	29.059726504227662
917	false	ULH	false	false	2.255980014779748	1.2633862778428708	1.4099219455673617	6.999945734005365	-16.040434650078367	14.28111900847195	1.526194756447957	1.849817043203787	1.5999967496365102	1.9555076313600408	1.4121310970951222	5.9169755788136715	24.78903380274721	20.410062184125554	29.463052778714353
918	false	ULH	false	false	2.1554561665506595	1.6025896963216408	1.8813902527250521	26.449872699528967	13.90539505221016	18.380044504399127	1.4226462915746034	2.117382710390798	1.687631425809796	1.641703845608995	1.7752073595549316	7.918011000511454	30.792888675791378	23.303579405284143	30.863971058730595
919	false	ULH	false	false	2.102265575052831	1.5339100776050956	1.53354901523966	0.7796574303517687	-0.1040006303299208	-17.26162289780443	1.3183587028640589	1.441317911634935	1.423763116242853	1.925488914003793	1.7942556509001766	7.224023905345093	23.717714108499717	19.035536081818368	28.290261679799837
920	false	ULH	false	false	2.3905166324151175	1.312602321885729	1.866179929521309	17.074167183473413	-14.640824482034049	-27.35996613371112	1.4335645899970273	1.9987996301895856	2.128439395909351	1.8821753110573236	1.8505483228544077	6.779838346686878	26.260026824205244	22.492747116912057	30.536539789924035
921	false	ULH	false	false	2.146813468435518	1.3673961049860728	2.1796825252595875	3.6148775371779287	-19.762245895892274	28.925553042282264	1.5238458435046403	2.089121333302762	2.0308132729663537	1.3285932263013889	1.2862958825964321	7.367050556777182	35.71825800393499	25.083472716516372	27.58497908629994
922	false	ULH	false	false	1.9508756927686475	2.0117911535509423	1.7284448392842053	-0.9208605992419514	-17.917165228297844	-3.2227549783342972	2.1043900373437547	1.6939840794328018	1.4166802843471755	1.8581760284024154	1.6547776610310372	5.6246836330869385	26.940046062438114	21.69376709082677	32.8185124433244
923	false	ULH	false	false	1.8308022803090798	1.6037007219459896	1.5457055532400834	5.4603781263153515	21.826342048594945	16.784015978434386	1.2488885696341836	2.0977405342724302	1.2898591277321432	1.3017952360068115	1.7387646563772545	9.820588007189322	36.843989953573775	23.351545044588413	29.096299973941186
924	false	ULH	false	false	1.579356855634217	1.8564601680045418	1.652958341036267	5.7964851985790204	-11.381582957408565	-27.324888369880888	2.0668849107936422	1.6962173334047592	2.1216777658305825	1.8711759358604894	1.203924061130716	6.3102623303503655	23.8782833179993	20.072192551689504	29.066056530651217
925	false	ULH	false	false	1.6377907094938582	2.0353796032594733	1.7120014758166335	3.5139869052017865	-15.074564099819545	26.222635986010285	1.576778790226865	1.9370576575344138	2.015502113641145	1.7777617753419086	1.974042907213273	8.694681591793644	26.57611915960399	20.966569105111947	30.47251840149497
926	false	ULH	false	false	2.3477127633916037	1.4100854375700054	1.9613522784390338	12.018122649731055	13.511405224822923	19.812080037302845	2.0532376378766584	1.2622703650782203	2.2087850083808673	2.062240477524877	1.8681485295516003	4.775514930423322	24.641097922545306	20.18351901359246	28.11174992745682
927	false	ULH	false	false	1.6345271849406189	1.3843335847750289	1.7509276057026866	19.308089713898745	1.2417079776369349	16.896017609249878	1.5115599391789776	1.886611573856508	1.557161242704291	2.1946908122927313	1.2708061347708486	7.846346493381647	19.908490671136377	20.06185401525502	27.563905446242757
928	false	ULH	false	false	1.5513157344908557	1.785314194864027	1.608024442414913	-8.615003304042165	5.0195091839528985	0.07550992009626256	1.2068457465673679	1.905578723541466	1.211481044327588	1.4782052917065793	1.2481213274944358	9.342774314554829	31.636780922019124	22.232000556124984	31.917637308879648
929	false	ULH	false	false	1.2680295561917234	1.9799300988381454	2.0658118161351764	-15.839359962564608	-4.981590536721164	-14.553301470597248	2.0713482447466776	1.498971327757443	1.420536481246551	2.0403355625818076	1.256207991273363	7.352798530372906	22.650206929493592	21.06207241966498	30.772212674836478
930	false	ULH	false	false	1.9691401846824323	2.140577624555369	1.876820916896298	4.2484367510132195	27.548883227051526	16.237960940884737	1.8510557455492638	2.1831688134125358	1.7642236951239005	1.9212387642803392	1.3476444169587227	6.153808851637535	26.93405601595801	22.83594541438238	31.543595476412364
931	false	ULH	false	false	1.9175499185480982	1.720114679465561	1.867950013872138	21.11646797675995	-14.35266759066571	15.323665942863702	1.3997803413236125	1.2617653677251006	1.9001635250227435	1.9983949534194467	1.4143865156377127	6.75293203456097	23.533023553147707	20.45869433360797	30.323772899502565
932	false	ULH	false	false	1.297441635227635	1.6952485169101261	1.6897677871325136	25.14055612054046	-6.110912201236456	11.602187328638362	1.2495173755072253	2.03124572350723	1.9510129654114217	1.2851628377461102	1.307212623357638	10.791086892524644	34.09784671305999	22.90255480800097	30.514120409720523
933	false	ULH	false	false	1.9660127253475785	1.3908625332386646	1.3718482938938172	3.7729871483822635	-11.414174667717168	27.58440681094096	1.7971644543897956	1.4296715934169368	1.3664705823661212	2.147233581414546	1.831421554569989	6.376278014555776	21.358115956399477	18.166988965448493	25.896822415926678
934	false	ULH	false	false	1.3037234377948064	1.5024094567618058	1.4814005336817961	15.99018838123839	-15.3136849978654	17.601564211978395	1.9295969032785893	1.3721169036643712	1.8876195025065472	1.530560508365624	1.6894740860210895	9.124084810401664	31.14203338911156	21.107708044970245	30.168009312695595
935	false	ULH	false	false	1.8315573953046678	1.9825685411537832	1.2757805668987	15.763347644236589	-1.668819106698983	-22.341306538793894	1.310616423294419	1.7164476105335957	1.6978797595531194	2.0129953942473984	1.9169567587668057	7.539240313075817	22.71411099137979	18.123836783239533	27.85057174407052
936	false	ULH	false	false	1.541747904599438	2.0588189109684687	1.4249436514687743	9.046432563860787	12.202213302028873	-29.61041097806366	1.843421311017644	1.8265796005759443	1.2703704346274498	1.3368083607141255	1.8426285838084309	8.476410114499497	35.02480524064169	20.51157657918059	26.539792038737996
937	false	ULH	false	false	1.264274678950138	1.2668460772408157	1.6040312631953202	-19.773597790774126	11.286778767729409	7.97725469532104	1.7200404369310514	1.3998631035516358	1.9978442247085604	1.8910763185775155	1.9466994311699253	10.23106403613526	25.021557169399532	19.98834658764947	30.98263452143425
938	false	ULH	false	false	1.8750821402005275	1.6391151199173422	1.5787479338854546	14.313268859612158	-17.6140976010502	-20.903642092972884	1.7488929996405809	1.2752162452422757	2.325217953972535	1.2440808206418612	1.737294148578767	7.662327161030756	36.68985270228811	22.17053399671283	27.484199344203617
939	false	ULH	false	false	2.1310902725696357	1.3466642801014304	1.7538399543300143	-9.840713992598216	4.2450039081745246	-16.21816070188453	1.7881175946665189	1.8297912957866211	1.858822809631536	1.7597314733720548	1.2379071607794558	5.230337141982809	26.712345739220396	21.632188483591996	31.300289098637997
940	false	ULH	false	false	1.715833452276189	1.949447191984285	1.9256423147445894	26.653400669034994	6.56793820972316	-29.349953962766914	1.5417173147671852	2.156114896134292	1.9395582447015243	1.2676045814420323	1.582136160103143	8.95984169806902	36.28192755646943	23.037881601679953	27.736586896168333
941	false	ULH	false	false	1.8342258161922032	1.4978271667589995	1.3681150645773514	10.227664345540049	2.202903787871861	22.46847301829295	2.0175362293372867	2.071893486094207	1.3219725598490086	1.9994228877657065	1.7241457746804993	6.027118263260819	22.365060107694983	19.18819615774501	27.963539178893697
942	false	ULH	false	false	1.640029254286454	1.4999523025921722	1.3983795220414408	5.014438832031413	12.540810101134667	18.172041499511227	1.9810988962671012	1.2259459274737488	1.7295678541000337	1.3502280393955886	1.4441266435927047	7.066559025393797	34.66742176785154	20.302722261258598	26.782332808240447
943	false	ULH	false	false	1.810243975014469	1.7908456675885054	1.936288119697813	10.79318194551102	7.192188439177215	14.561060082659498	2.1637180832228435	1.4100818205646442	1.6814597187377005	1.9504981615682269	1.4268054739890332	5.377762283944556	24.01822013164035	19.986281150245283	29.791632402980394
944	false	ULH	false	false	1.51370986785527	1.2055537026333627	2.044738749291527	-5.937218645143352	-9.295530256289476	-26.002889042960952	2.057925290332959	1.4148824150037445	2.313440935920501	1.4261302712680177	1.9321795426196506	9.065922629123397	33.50991680506656	22.974361419647167	28.331129053432242
945	false	ULH	false	false	1.8364341906049229	2.158265964726563	2.048634900930172	16.489762862629313	20.49485536088288	-10.80475373800683	1.5210377873390115	1.6574215351358612	1.8319118345143686	1.7447522376003881	1.729787090324598	7.878730190739834	30.10999204071912	22.842007880983417	31.80842116251106
946	false	ULH	false	false	2.109487352618463	2.0970318737018885	1.308584064076176	-18.956847657459306	16.807319981501863	-17.859179541705366	1.6452138092189523	1.9390925507126837	2.0916320171130036	1.335135495173062	1.6735515881308882	6.955803071842589	34.74602741804401	23.039516132070897	31.549994434169022
947	false	ULH	false	false	1.661366376633475	1.2552568001833764	1.7314709586172583	-17.736263049421154	2.428778202107278	-22.711852864097548	1.2755310230676642	1.2346857820961292	2.3386384166819654	1.9244098282010742	1.537010151121498	9.004741736715328	23.62843579782117	19.23899882373395	28.15914674539684
948	false	ULH	false	false	1.3649313852827694	1.7824757875201391	2.054390066656051	18.865849840498726	-12.331138254294741	-23.06538904896514	1.7513732891878067	1.893311269561382	2.2951860088677494	1.3990221201444548	1.6016570518735551	9.714881533002941	33.55884154768499	24.03082437803863	30.88186113648096
949	false	ULH	false	false	1.471654498367567	2.1351361643637476	1.844986198000953	-1.325777401292136	-10.702940937907151	-7.464614489464466	1.2131946436739744	1.4626892180100468	1.2931377163041244	1.6006750351589503	1.8516990452748685	9.371910595102689	30.27348920208095	21.515028744238283	32.66631571951387
950	false	ULH	false	false	2.1251304767956274	1.5251377812634745	1.6434401055722487	-14.596838769322021	6.655588648568944	14.732001343058766	2.1387581692504396	1.832125268269725	1.3438482296775764	1.646985438770329	1.8853255772931377	5.718645875448054	29.347980925277398	21.703932726997046	32.63494481921981
951	false	ULH	false	false	1.7270961836074026	1.3112175876409595	1.5098228237542637	-0.46102072974362684	-7.3638939888124515	-14.09260716472825	1.2610411220189093	1.9348707429293222	2.043681479851551	1.2146197746102068	1.4174148980779093	9.837350456025318	35.85974509775648	22.725187713611128	26.81143282013371
952	false	ULH	false	false	1.8269492585347398	1.418778095344433	2.1376899929240625	8.71946309640218	25.267881853753018	25.181447644612707	1.2308965991973095	2.187056301371226	1.5154384060568757	1.6422441571263318	1.9966943932232373	10.642430881210952	32.34040502994087	24.504976443523418	29.542114719310646
953	false	ULH	false	false	1.8153705168403889	1.7978907171137608	1.5088318657252944	-15.753274283824544	-16.645107503196833	6.01838232132312	2.1028775816308363	1.4672971342438677	1.951746699150667	1.5800627668592946	1.4238237709472834	5.977480916512951	32.815398086050564	21.42696856653836	30.522209417320788
954	false	ULH	false	false	1.3143509303401562	1.9512874978778763	2.0877163092414905	-0.33749135428360333	9.51161480910542	17.552341368355574	2.1872283667659107	1.5762325956483343	1.9374192560601582	2.095560371829619	1.6840232298524855	7.535843535129627	22.236450413353552	21.03005838977826	30.132542753547337
955	false	ULH	false	false	2.168399440252559	1.90040173366977	2.1662071289010556	-10.325906948091873	28.899302659210036	18.84224829558686	1.6041139014562602	1.7291706275444532	2.201601836591915	1.8268392551546202	1.924160132400665	7.214886121389112	29.14992628297443	23.889381889598766	31.790755979126043
956	false	ULH	false	false	1.4739419693131517	1.8035334154860707	1.230702549432109	27.5322076830863	7.225588337397042	22.595759568791568	2.136478592633646	1.6460953422415152	1.4776673469731607	1.3649560795437348	1.2089732846131502	6.893481109199309	34.03695201007237	20.094143936237796	27.271780425548545
957	false	ULH	false	false	2.2954809812142978	1.6453108141891089	2.1135029380214334	1.6760513991560515	27.18444593728085	-5.554459303355696	1.9544484388918275	1.419728718308882	2.0480329602348437	1.4241898419767511	1.4194073451067977	5.331006593837883	37.22530410413616	24.57794431282991	30.757870634513818
958	false	ULH	false	false	2.2645415217070894	1.9716939298751688	1.7185357157614876	28.59850587273479	21.691848164135862	-0.7535331584572553	1.8156380534839625	1.878091640062706	2.127584574579591	1.9446363506352147	1.3655256431603124	5.463912871472718	26.792000511776223	20.7421068549471	29.3869105388655
959	false	ULH	false	false	1.686937360963917	1.4734658065442856	1.2188875934272463	7.195255563199684	18.243191633456796	-6.660809067047836	1.383235699183593	2.147801374153304	2.098129455545792	1.3317628230097789	1.4832810686740578	9.256835424468644	35.73345077393164	22.78899234541582	30.216444667035514
960	false	ULH	false	false	1.798697432940096	1.5931527736739024	1.5205029792425142	5.301580892459	10.271012772543639	0.657834549979075	1.6203064004334644	1.6085027249507358	1.337856263105715	1.4794408674103763	1.7834621188194881	8.093663952751252	33.47372213643003	22.017981872066507	31.67044542489007
961	false	ULH	false	false	1.291662980095865	1.6505223462761343	1.7631316788141067	-5.509091589406156	-0.023978707655214038	1.6190062007356403	1.3866467415044	1.5926165624904975	1.8003733780360462	1.469779281547801	1.718222742524711	10.580126354740543	32.050924375152036	21.683741068539014	32.09872405078161
962	false	ULH	false	false	1.675915251677644	1.597705338603423	2.1632510407179613	28.129827491383693	-4.632602066004621	-17.937695176629866	1.8345600311773511	1.9763505398144692	2.2705936230545505	1.993443478299129	1.812603906839011	8.000043476705905	22.356528042277134	21.892947743839432	31.78333673435302
963	false	ULH	false	false	1.7189877067859771	1.6097230070026234	1.303234682802969	-8.023038684664925	-3.296151336407096	-1.8594976520717594	1.3793108580387996	2.0233482316567386	1.6504220758005828	1.7562533582251696	1.9898157986513434	8.925331658049224	26.080513265649593	19.99255543818614	31.445716739292205
964	false	ULH	false	false	2.033454246171842	1.7788696720660582	2.049841574923305	-1.2954236212750452	-9.051148157935357	-0.26146883938565324	1.4907036984319024	2.197800264958233	1.7398461655506596	2.1554001473177085	1.8569327892840275	7.596166844731142	21.27798155647509	21.786348402191763	30.401229327859337
965	false	ULH	false	false	1.3602737349790532	2.1044517866670502	2.064417443762406	-19.456070714178423	4.277709705483485	2.604214063244104	1.6479156301300826	1.2188270392807086	1.5878163278165716	1.7711609205019183	1.9420454848924908	8.747564087822193	26.92036566691452	21.773108072806995	32.38525084598121
966	false	ULH	false	false	1.206919855653361	1.5794231479555079	1.2655724398134012	-10.18531041757166	15.504890081386783	-14.180635452212114	1.6917245040012772	1.9116752412180547	1.59029990691725	1.7827436710614077	1.4638620454522724	9.37765767044485	26.523497861599132	20.348258323722263	30.741734991745552
967	false	ULH	false	false	1.2959528964810303	1.2984650478322741	1.7909130176053094	-16.962843250251318	27.70746561104793	18.155632500857376	1.2170686130049242	1.4313009973740467	1.2802404827896472	1.947735688331601	1.9389372824497126	11.62237710181746	25.359717433507424	21.804251979492513	28.763606611835996
968	false	ULH	false	false	1.275958594355857	1.8596637981348558	2.0149425422550236	29.130597103533063	-7.61861402545046	-0.2183529497271124	1.795427015978167	1.242149724490728	2.3965059458259343	1.6403523832221303	1.595915683295898	8.804938886522761	29.794967961406194	22.0660570284182	33.30541513678035
969	false	ULH	false	false	2.2730705376960794	1.839934593062129	1.9477201236208836	27.65088094847374	8.251404783833475	28.367225155515047	2.1736417084308592	1.6230064536660258	1.3733023758740706	1.263224988287956	1.5269011078352523	5.345499465023628	36.73190104381852	22.829662423626765	26.833993738477105
970	false	ULH	false	false	2.2384783125780685	2.1333055913963497	1.829901948421074	25.746262149772434	-3.0092798339986118	13.58792792037045	1.865735744386481	1.629903817346654	1.5085446962440863	1.849882666015552	1.2504882125605343	5.033785352182556	24.9113239499141	20.431119986546204	31.742224321248045
971	false	ULH	false	false	1.5736066517673053	1.3319012379793358	1.2163716395338047	-6.070859333523936	20.024804335920713	-23.079703067904376	1.5775676922789774	1.7362684093855605	2.0660723541816677	1.4746694031753886	1.2543098865798143	8.477647167175304	32.32612052093116	21.043784772291716	28.396998727995108
972	false	ULH	false	false	1.5693053329148123	1.6551168429535308	1.2348154209883433	15.891936673301814	17.964109413297216	22.24328708510733	1.710034731429202	1.395490952491573	1.4604557256693955	1.713489663581627	1.507076512482696	7.532220985074224	28.375225345823445	18.65682894757817	26.812560201754458
973	false	ULH	false	false	1.6290015856044564	2.0679950348761538	1.2807266494522958	13.964633415861961	-5.277632134894208	29.693073239576837	1.2807528167468603	1.2215574157141853	1.6708726877010025	2.164713322983808	1.8237146809965183	7.561487730944515	21.051176548775707	17.069785566053305	25.32737062455418
974	false	ULH	false	false	1.458306099260542	1.5141118622714587	1.8304913497911057	15.50326453442485	17.102777782397304	28.728721922949166	1.5021524036192326	1.9981979736708342	1.893266977935706	1.2536824706423508	1.912394058658152	10.97229303146883	37.61930336347139	23.050661186779017	26.221882530715078
975	false	ULH	false	false	2.3330935918346816	2.0442916859575604	2.1383201383865442	-19.16652987082183	23.26100127239762	-12.724483715076342	1.822624218959632	1.6404719401520762	2.3012066823049637	2.0855404896912377	1.9804599101801748	5.524565779446366	25.122852177066335	22.692667251692	31.013678333107674
976	false	ULH	false	false	2.0816128188228937	1.931182121145767	1.437302300662315	-14.248915684690793	1.064010052089749	15.253055072012604	2.1884109464635135	1.9557966174194037	2.151688638717668	2.0445348566298174	1.4072702829883292	5.449198585343104	21.50848783364867	18.983516802085436	28.948097014739254
977	false	ULH	false	false	1.7909892940373777	1.6012718945447921	1.2475441660931461	-3.0395961045397613	16.153837290808852	-27.68038676226727	1.6648023659018079	2.0009355652592946	1.7013811473264928	1.9899927164522049	1.3364484898157705	6.532874210976321	23.661213057932812	19.005250387077055	27.79866966863756
978	false	ULH	false	false	1.3089206586006465	2.1226473236115577	1.6843251752150352	24.718880711079656	22.87116699256874	2.700061733319618	1.7305655315417323	1.5324910781966543	1.6402537979931278	1.6602691005337364	1.7548194174878422	8.732781062043182	31.003350966977614	21.621569518348064	31.70232666320793
979	false	ULH	false	false	1.3770134244371315	1.613476693284865	2.019442426557113	-11.510666243236795	-12.585808321489708	28.5409899290882	1.508462605418568	1.3691892088991464	2.012785486706497	1.7546149707998664	1.9360843627704567	10.137013411060767	28.598638681554732	20.70731292494688	27.679930909897564
980	false	ULH	false	false	2.1567811544420183	1.5267395223437124	1.379275278781749	-9.705792065898786	27.743493571856135	3.5175284061259937	1.7176808586425307	1.8665979798575143	1.3262372013541113	1.9111100510865926	1.6252001939561371	5.913222740842921	26.798074091911257	21.94872530709481	31.3501924843912
981	false	ULH	false	false	2.24139267774519	1.6738122940940716	1.9006812186307847	-0.9917359106230919	-6.680496980952903	16.310190938595387	1.6320851939761414	1.8590613936249982	1.848538546206996	1.801808275929403	1.7685923417667542	6.2794363450409225	25.664643321321638	20.885566042829456	32.08709100734098
982	false	ULH	false	false	2.1244835404369673	1.6617226531648372	1.2874129103095127	29.436395142684262	-13.766036829451384	-8.768283138556246	1.8994719059426772	1.7928317520548527	1.626681960422579	2.125551770516793	1.6636926554296345	5.468228107508152	21.890328063743198	18.91469026347291	29.898573838680313
983	false	ULH	false	false	1.7618075688617036	1.7405189977704474	2.1951172779522965	-0.805596070396863	5.893062221484797	26.66411157704953	1.753307674928703	1.9190636831053167	1.5736415018448169	1.8741299571385186	1.509606937975777	7.508292618356052	24.10285217542509	21.822475603570453	30.4582541847977
984	false	ULH	false	false	2.1766350331272486	1.639490541155905	1.396265742232072	4.25070650385112	3.4299956214603604	-15.474265944492618	1.4911503607163683	2.107675726414003	2.2279692581158663	1.5430786186391576	1.9208197724931888	7.153170537852157	31.217987657204862	21.84956532867335	30.972077464069272
985	false	ULH	false	false	1.6178459289215406	1.396406738657971	1.7461169875046265	-8.469039337553692	29.567248703894776	27.55870467519541	1.4995805717457475	1.389271894411282	1.5474815264769233	1.942741175453226	1.7142970828618382	8.870797896880285	26.98631679687545	21.394919035611178	27.370092896259354
986	false	ULH	false	false	1.4111388746284705	1.311503343028248	1.739788425340837	-19.584207078236684	26.09048827011422	-12.174436838824576	1.5813666298217681	1.957321500562378	1.3793150295356378	1.7770330690245746	1.2568823359661974	9.333692016615473	28.44966778860315	23.542850160569493	31.49293395186245
987	false	ULH	false	false	2.3517881611299956	1.2271255190619514	1.4515251374521543	-8.903902930279095	-15.47800803531236	-20.17048107843988	1.426551515240473	1.589000000519619	2.2245956868324415	2.1414040094489026	1.2447622339866262	5.847446375018478	23.28453008977318	19.488344032304667	26.749505055676916
988	false	ULH	false	false	1.2921531925971532	1.3355478682735276	2.1813642116071046	-12.316723036172617	21.90727447867154	-5.260249425657641	1.4829465374545623	1.5809011298308406	1.859780765912281	1.5178962685087944	1.9428936944799293	11.754742983281634	32.256766147142066	25.02353105994586	31.325318833739644
989	false	ULH	false	false	1.3247857034580552	1.317631971900622	1.2593878553091598	0.2410413670220528	14.999630259652484	-19.246691514002677	2.082406749124889	1.2281394873830858	2.3600687424234934	2.0743067341625587	1.7982563400592053	7.694217661739499	22.482228395816897	17.574028272281772	26.74237191787691
990	false	ULH	false	false	2.0740267049362395	1.4383491342846648	2.0071657981968296	25.21349580792294	4.089057529270807	11.456454285802192	1.2062640155278035	1.2430689627888016	1.4870593003858474	1.464919541612755	1.4065685977403861	8.213875221869134	33.49983240511592	22.324559659089335	29.089108046286768
991	false	ULH	false	false	2.1068869497244553	1.5613477733504877	2.0239073267122567	-4.618277850079336	-10.211990113946058	-28.968990323980233	2.1187998782192157	2.090451479309651	1.3116708152047778	2.055203016042011	1.8006433849564023	5.55380158151515	23.412415180806917	21.997194665616266	30.094025866861134
992	false	ULH	false	false	1.382080321772209	1.246255669061436	1.5464222400650818	5.834915557276929	-13.333600392243667	14.206282726010418	2.075729728480362	1.9377437886265227	2.374796680602259	1.8843148796054154	1.48435071896464	7.909530404483045	25.36690793566338	21.17804919057146	30.640583369232395
993	false	ULH	false	false	1.211612559993786	1.994524300210767	1.3696924049444466	-3.359997172207791	-5.765699156658361	24.53738957865035	1.6050999610694314	2.040957899112026	2.2397348210172003	1.2458876625819764	1.401465629788314	9.651864917269398	35.06481686391816	20.882961344177623	29.016829882441762
994	false	ULH	false	false	2.2105050469771372	2.0764838269373223	2.1246904242653826	4.615414883180474	19.2620323646034	-15.31048319640958	1.3475567242061621	1.8461891211021384	1.8549443441292974	1.6559181021091591	1.919246461351045	8.004882190536502	31.28825403039207	23.794495604296984	32.352725642400706
995	false	ULH	false	false	1.382927626836885	2.0185234066934488	1.7611820216971148	29.63138762638176	-16.581070867055296	-29.07085956603302	1.9189554023943862	2.0289021865814836	1.6087243929865882	1.2484386415151942	1.784814568854075	9.23082906029589	35.44736512612924	23.502514414581285	28.597881596093384
996	false	ULH	false	false	1.9199298762727577	1.255910944785862	1.6300784979994332	29.469300895031694	3.2892815509861144	-19.18669101928096	1.5452917966126347	2.0473950509724266	1.8074832080907965	1.8819832834346029	1.5855063813151113	7.67985795819235	24.494764242166607	20.770082006181838	29.952959559486697
997	false	ULH	false	false	1.414013530812906	1.6759248161581224	1.676785316368344	27.043375077858663	12.883653144755044	7.030518384195677	2.1954286929496947	1.6987175192046877	2.0541443215952353	1.7345311052566483	1.9906386760922352	8.104443438534828	28.68865041201167	21.20416820999164	31.033833080186675
998	false	ULH	false	false	2.3103739703429342	1.7478165801833585	2.0399842324886643	-9.38333629856988	-2.334289615170622	-13.659322631818824	2.0125671262623404	2.1083228012420276	1.4441163158063528	1.7012147972786615	1.562968518896796	5.1477623089099955	27.716747884091106	22.578696181230402	33.65275876749526
999	false	ULH	false	false	1.5835565734210428	1.997659756008925	1.4151194824805862	-13.517355156449486	-10.897188705618172	-6.140294312554129	1.7090530866016995	1.877497742735927	2.183582110597874	1.9165296860803813	1.3097770883877091	6.879846984088257	24.32579124055724	19.281440138521507	29.733820891951204
