# Supplementary material for: A novel adaptive-weight ensemble surrogate model base on distance and mixture error
Source: PLoS One. 2023 Oct 31;18(10):e0293318. doi: 10.1371/journal.pone.0293318 (PMC10617703; doi:10.1371/journal.pone.0293318)
Supplement: S1 Data — (ZIP) [file pone.0293318.s001.zip › epv.m]

function [y weight]=epv(xx)
 % xx=Test_x;
n_point=3;
global leaveout_data surr RBFsurr  SVRsurr
len=length(surr)+length(RBFsurr)+length(SVRsurr);
 dimen=size(xx,2);
 num=size(leaveout_data,1);
 gmse=RMSE_calc(leaveout_data(:,end),leaveout_data(:,1+dimen:dimen+len))';
 
for ii=1:num
    for jj=ii:num
    dis11(ii,jj)=sum(((leaveout_data(ii,1:dimen)-leaveout_data(jj,1:dimen)).^2)).^0.5;
    end
end
mean_dis=mean(dis11(dis11~=0));


for jj=1:size(xx,1)
    x=xx(jj,:);

    %% 计算距离
    train_x=leaveout_data(:,1:dimen);
    dis=sum((train_x-x).^2,2);
    dis=dis.^0.5; %距离

    [rr cc]=find(dis<mean_dis);
    leaveout_data1=leaveout_data(rr,:);
    dis1=dis(rr,:);

%     [dis1 indi]=sort(dis);
%     leaveout_data1=leaveout_data(indi(1:n_point),:);
%     dis1=dis(indi(1:n_point));

    %%% 计算权重
    pv_e=RMSE_calc(leaveout_data1(:,end),leaveout_data1(:,1+dimen:end-1))./2;
    ei=gmse.*pv_e';
    ei=1./ei;
    wi=ei./(sum(ei));
    weight(jj,:)=wi; %%%权重矩阵
end


y=[];
j=0;
if ~isempty(surr)
    for j=1:length(surr)
        load(['model',num2str(j),'.mat'])
        CandValue1=PredictFunctionValues(Data,surrogate,xx,lambda,gamma_1,...
            dmodel,beta_1,mmodel,w_m);
        y=[y CandValue1];
    end
end


jj=0;
if ~isempty(RBFsurr)
    for jj=1:length(RBFsurr)
        load(['model',num2str(jj+j),'.mat'])
        CandValue1=rbfinterp(xx', coeff);
        y=[y CandValue1'];
    end
end

jjj=0;
num=size(xx,1);
if ~isempty(SVRsurr)
    for jjj=1:length(SVRsurr)
        load(['model',num2str(jj+j+jjj),'.mat'])
        Test_x=xx;
        Test_y=ones(num,1);
        CandValue1=svmpredict(Test_y, Test_x, svrmodel);
        y=[y CandValue1];
    end
end


for ii=1:size(xx,1) 
    yy(ii)=y(ii,:)*weight(ii,:)';
end
y=yy';
