# Supplementary material for: A novel adaptive-weight ensemble surrogate model base on distance and mixture error
Source: PLoS One. 2023 Oct 31;18(10):e0293318. doi: 10.1371/journal.pone.0293318 (PMC10617703; doi:10.1371/journal.pone.0293318)
Supplement: S1 Data — (ZIP) [file pone.0293318.s001.zip › error_cal.m]

function error=error_cal(leaveout_data,dim)

Datass=leaveout_data(:,dim+1:end);
Data.numberOfModels=size(Datass,2)-1;
m=size(Datass,1); %number of points already sampled
yPred_all=Datass(:,1:end-1);  %initialize array for objective function value predictions
Data.Ymed=Datass(:,end);


%% characteristics of individual models 
Corcoef=cc_calc(Data.Ymed,yPred_all); %correlation coefficient
RMSE=RMSE_calc(Data.Ymed,yPred_all); %root mean squared error
MAE=MAE_cal(Data.Ymed,yPred_all); %maximum absolute errors
MAD=MAD_cal(Data.Ymed,yPred_all); %median absolute deviation

table = array2table([Corcoef RMSE MAE MAD], 'VariableNames', {'R square';'Rmse';'MAE';'MAD'});

error=table
