# Supplementary material for: A novel adaptive-weight ensemble surrogate model base on distance and mixture error
Source: PLoS One. 2023 Oct 31;18(10):e0293318. doi: 10.1371/journal.pone.0293318 (PMC10617703; doi:10.1371/journal.pone.0293318)
Supplement: S1 Data — (ZIP) [file pone.0293318.s001.zip › extended_rosenbrock.m]

function y = extended_rosenbrock(z)
[m n]=size(z);
for j=1:m
    x=z(j,:);
    f = 0;
    for i = 1:n-1
        f = f + 100 * (x(i+1) - x(i)^2)^2 + (1 - x(i))^2;
    end
    y(j,:)=f;
end
