# Supplementary material for: A novel adaptive-weight ensemble surrogate model base on distance and mixture error
Source: PLoS One. 2023 Oct 31;18(10):e0293318. doi: 10.1371/journal.pone.0293318 (PMC10617703; doi:10.1371/journal.pone.0293318)
Supplement: S1 Data — (ZIP) [file pone.0293318.s001.zip › Fig1_and_2.m]

clear all
doe = srgtsDOETPLHS(10, 2, 100);
[mean_dis x_dis_mean]=mean_distance(doe)
nn=10
FunName='dis';
x1=linspace(0,1,nn);
 x2=linspace(0,1,nn);
[xx1,xx2]=meshgrid(x1,x2);
%%%%%%%%%%%%%%%%%%%%%%%%%%%%%%预测
clear meanD maxD minD
for k=1:nn
a=xx1(:,k);
b=xx2(:,k);
test_x(:,1)=a;
test_x(:,2)=b;
[x y z]=feval(FunName,test_x,doe);
meanD(:,k)=x;
maxD(:,k)=y;
minD(:,k)=z;

end

figure
sigma=(mean_dis-x_dis_mean)/3;
% [C h]=contourf(xx1,xx2,meanD,[mean_dis-2*sigma mean_dis+2*sigma],'ShowText','on')
[C h]=contourf(xx1,xx2,meanD,[mean_dis x_dis_mean],'ShowText','on');
clabel(C,h,'FontSize',14,'Color','r','FontName','Times New Roman')
colormap(parula(5))
colorbar
alpha(0.7)
hold on
scatter(doe(:,1),doe(:,2),300,'.k')
max(max(meanD))
set(gca,'FontName','Times New Roman','FontSize',16,'linewidth',1.2)
max(max(meanD))


FunName='lambda_dis';
clear meanD maxD minD
for k=1:nn
a=xx1(:,k);
b=xx2(:,k);
test_x(:,1)=a;
test_x(:,2)=b;
x=feval(FunName,test_x,mean_dis,x_dis_mean,doe);
meanD(:,k)=x;
end

figure
[C h]=contourf(xx1,xx2,meanD,[0.05 0.5 0.9],'ShowText','on');
clabel(C,h,'FontSize',14,'Color','r','FontName','Times New Roman')
colormap(parula(5))
colorbar
alpha(0.7)
hold on
scatter(doe(:,1),doe(:,2),300,'.k')
max(max(meanD))
set(gca,'FontName','Times New Roman','FontSize',16,'linewidth',1.2)
