# Supplementary material for: A novel adaptive-weight ensemble surrogate model base on distance and mixture error
Source: PLoS One. 2023 Oct 31;18(10):e0293318. doi: 10.1371/journal.pone.0293318 (PMC10617703; doi:10.1371/journal.pone.0293318)
Supplement: S1 Data — (ZIP) [file pone.0293318.s001.zip › hartman.m]

function y = hartman(z)
alpha = [1, 1.2, 3, 3.2];
A = [10, 3, 17, 3.5, 1.7, 8;
    0.05, 10, 17, 0.1, 8, 14;
    3, 3.5, 1.7, 10, 17, 8;
    17, 8, 0.05, 10, 0.1, 14];
P = 10^-4 * [1312, 1696, 5569, 124, 8283, 5886;
    2329, 4135, 8307, 3736, 1004, 9991;
    2348, 1451, 3522, 2883, 3047, 6650;
    4047, 8828, 8732, 5743, 1091, 381];
[m n]=size(z);
for k=1:m
    x=z(k,:);
    f = 0;
    for i = 1:4
        inner_sum = 0;
        for j = 1:6
            inner_sum = inner_sum + A(i, j) * (x(j) - P(i, j))^2;
        end
        f = f - alpha(i) * exp(-inner_sum);
    end
    y(k,:)=f;
end
