# Supplementary material for: A novel adaptive-weight ensemble surrogate model base on distance and mixture error
Source: PLoS One. 2023 Oct 31;18(10):e0293318. doi: 10.1371/journal.pone.0293318 (PMC10617703; doi:10.1371/journal.pone.0293318)
Supplement: S1 Data — (ZIP) [file pone.0293318.s001.zip › Main.m]

%%%%%%%%%%%%%%% The proposed  DMEES was partly packaged in 'weight_adjust3.m'

clear all
n_dv=12;
FunName='dixonprice';
run_all_dixonprice(FunName,n_dv*24);

run_all_dixonprice(FunName,n_dv*12);
run_all_dixonprice(FunName,n_dv*6);

n_dv=9;
FunName='extended_rosenbrock';
run_all_rosenbrock(FunName,n_dv*24);
run_all_rosenbrock(FunName,n_dv*12);
run_all_rosenbrock(FunName,n_dv*6);


n_dv=6;
FunName='hartman';

run_all_hartman(FunName,n_dv*24);
run_all_hartman(FunName,n_dv*12);
run_all_hartman(FunName,n_dv*6);


n_dv=4;
FunName='ackley';
run_all_ackley(FunName,n_dv*24);
run_all_ackley(FunName,n_dv*12);
run_all_ackley(FunName,n_dv*6);

n_dv=2;
FunName='six_hump';
run_all_sixhump(FunName,n_dv*24);
run_all_sixhump(FunName,n_dv*12);
run_all_sixhump(FunName,n_dv*6);
