# Supplementary material for: A novel adaptive-weight ensemble surrogate model base on distance and mixture error
Source: PLoS One. 2023 Oct 31;18(10):e0293318. doi: 10.1371/journal.pone.0293318 (PMC10617703; doi:10.1371/journal.pone.0293318)
Supplement: S1 Data — (ZIP) [file pone.0293318.s001.zip › Main_exhaust.m]

clear all
clc
clearvars
rng(1,'twister')

n_dv=11;
for n_res=1:4

    exhaust_data=  importdata ('DT.csv');
    exhaust_data=exhaust_data.data;


    train_max=max(exhaust_data(:,1:n_dv));
    train_min=min(exhaust_data(:,1:n_dv));
    for i=1:n_dv
        exhaust_data(:,i)=(exhaust_data(:,i)-train_min(:,i))./(train_max(:,i)-train_min(:,i));
        %  test_data(:,i)=(test_data(:,i)-train_min(:,i))./(train_max(:,i)-train_min(:,i));
    end

%     XT=exhaust_data(:,1:n_dv);
%     for i=1:size(XT,1)
%         for j=1:size(XT,1)
%             if i<=j
%                 cost(i,j)=inf;
%             else
%                 cost(i,j)=(sum((XT(i,:)-XT(j,:)).^2))^0.5;
%             end
%         end
%     end
%     [row,col]=find(cost<0.1);
%     if ~isempty(row)
%         exhaust_data(row,:)=[];
%     end


    R_all=[];
    MAD_all=[];
    MAE_all=[];
    MSE_all=[];
    global leaveout_data surr RBFsurr SVRsurr yy_p;
    surr={'RBFcub'};
    % RBFsurr={'multiquadric';'linear';'cubic';'gaussian';'thinplate'};
    RBFsurr={'gaussian'};
    SVRsurr={'rbf'};   %'linear', 'gaussian' (or 'rbf')
    model_set=[surr; RBFsurr; SVRsurr]';
    len=length(surr)+length(RBFsurr);


    leng=size(exhaust_data,1);
    FunName1=['oigami_',num2str(n_res)];
    nn=6*n_dv;
    ymin=min(exhaust_data(:,n_dv+n_res));
    ymax=max(exhaust_data(:,n_dv+n_res));

    for pp=1:100
        clc
        close all
        rng(pp)

        %%%% random sample
        suiji=rand(leng,1);
        [aaa indicator]=sort(suiji);


        Train_x=exhaust_data(indicator(1:nn),1:n_dv);
        Train_y=exhaust_data(indicator(1:nn),n_dv+n_res);
        Test_x=exhaust_data(indicator(nn+1:end),1:n_dv);
        Test_y=exhaust_data(indicator(nn+1:end),n_dv+n_res);
        Test_y=( Test_y-ymin)./(ymax-ymin);


        rng(0)


        k=nn;

        %%%%%%% Loo-CV
        New_x=[];
        CandValue11=[];
        if ~isempty(surr)
            for ii=1:length(surr)
                surrogate=char(surr(ii));
                for i=1:k
                    Data.S=Train_x;
                    Data.S(i,:)=[];
                    Data.Ymed=Train_y;
                    Data.Ymed(i,:)=[];
                    Data.dim=size(Data.S,2);
                    CandPoint=Train_x(i,:);
                    [lambda,gamma,dmodel,mmodel,beta, w_m] = FitSurrogateModel(Data,surrogate);
                    CandValue11(i,ii)=PredictFunctionValues(Data,surrogate,CandPoint,lambda,gamma,...
                        dmodel,beta,mmodel,w_m);
                end
            end
            New_x=[New_x CandValue11];
        end

        if ~isempty(RBFsurr)
            CandValue11=[];
            for ii=1:length(RBFsurr)
                surrogate=char(RBFsurr(ii));
                for i=1:k
                    Data.S=Train_x;
                    Data.S(i,:)=[];
                    Data.Ymed=Train_y;
                    Data.Ymed(i,:)=[];
                    Data.dim=size(Data.S,2);
                    CandPoint=Train_x(i,:);
                    coeff=rbfcreate(Data.S', Data.Ymed','RBFFunction', surrogate);
                    CandValue11(i,ii)=rbfinterp(CandPoint', coeff);
                end
            end
            New_x=[New_x CandValue11];

        end

        if ~isempty(SVRsurr)
            CandValue11=[];
            for ii=1:length(SVRsurr)
                surrogate=char(SVRsurr(ii));
                [yp cmd]=svr_cross(Train_x,Train_y);
            end
            New_x=[New_x yp];
        end

        leaveout_data=[Train_x  New_x Train_y];


        %%%%%
        aa=0;
        RR=[];
        MAD=[];
        MAE=[];
        MSE=[];
        YY_p=[];

        if ~isempty(surr)
            for ii=1:length(surr)
                surrogate=char(surr(ii));
                Data.S=Train_x;
                Data.Ymed=Train_y;
                Data.dim=size(Data.S,2);
                CandPoint=Test_x;
                [lambda,gamma_1,dmodel,mmodel,beta_1, w_m] = FitSurrogateModel(Data,surrogate);
                CandValue1=PredictFunctionValues(Data,surrogate,CandPoint,lambda,gamma_1,...
                    dmodel,beta_1,mmodel,w_m);
                eval(['save model',num2str(ii),'.mat lambda  gamma_1 dmodel mmodel beta_1 w_m Data surrogate'])
                CandValue1=( CandValue1-ymin)./(ymax-ymin);
                [r mse]=rsquare(Test_y,CandValue1);
                RR=[RR r];
                mae=MAE_cal(Test_y,CandValue1);
                mad=MAD_cal(Test_y,CandValue1);
                MAD=[MAD mad];
                MAE=[MAE mae];
                MSE=[MSE mse];
                YY_p=[YY_p CandValue1];
            end
            aa=aa+ii;
        end


        if ~isempty(RBFsurr)
            for ii=1:length(RBFsurr)
                surrogate=char(RBFsurr(ii));
                Data.S=Train_x;
                Data.Ymed=Train_y;
                Data.dim=size(Data.S,2);
                CandPoint=Test_x;
                coeff=rbfcreate(Data.S', Data.Ymed','RBFFunction', surrogate);
                fi=rbfinterp(CandPoint', coeff);
                eval(['save model',num2str(ii+aa),'.mat coeff'])
                CandValue1 = fi';
                CandValue1=( CandValue1-ymin)./(ymax-ymin);
                [r mse]=rsquare(Test_y,CandValue1);
                RR=[RR r];
                mae=MAE_cal(Test_y,CandValue1);
                mad=MAD_cal(Test_y,CandValue1);
                MAD=[MAD mad];
                MAE=[MAE mae];
                MSE=[MSE mse];
                YY_p=[YY_p CandValue1];
            end
            aa=aa+ii;
        end

        if ~isempty(SVRsurr)

            for ii=1:length(SVRsurr)
                surrogate=char(SVRsurr(ii));
                svrmodel= svmtrain(Train_y, Train_x, cmd); %#ok<SVMTRAIN>
                CandValue1 = svmpredict(Test_y, Test_x, svrmodel);
                eval(['save model',num2str(ii+aa),'.mat svrmodel'])
                CandValue1=( CandValue1-ymin)./(ymax-ymin);
                [r mse]=rsquare(Test_y,CandValue1);
                RR=[RR r];
                mae=MAE_cal(Test_y,CandValue1);
                mad=MAD_cal(Test_y,CandValue1);
                MAD=[MAD mad];
                MAE=[MAE mae];
                MSE=[MSE mse];
                YY_p=[YY_p CandValue1];
            end
        end


        [yp w]=PWS(Test_x,nn/2);
        yp=(yp-ymin)./(ymax-ymin);
        [r mse]=rsquare(Test_y,yp);
        RR=[RR r];
        mae=MAE_cal(Test_y,yp);
        mad=MAD_cal(Test_y,yp);
        MAD=[MAD mad];
        MAE=[MAE mae];
        MSE=[MSE mse];


        [yp w]=OWS(Test_x,nn/2);
        yp=(yp-ymin)./(ymax-ymin);
        [r mse]=rsquare(Test_y,yp);
        RR=[RR r];
        mae=MAE_cal(Test_y,yp);
        mad=MAD_cal(Test_y,yp);
        MAD=[MAD mad];
        MAE=[MAE mae];
        MSE=[MSE mse];


        [yp w]=BestPress(Test_x,nn/2);
        yp=(yp-ymin)./(ymax-ymin);
        [r mse]=rsquare(Test_y,yp);
        RR=[RR r];
        mae=MAE_cal(Test_y,yp);
        mad=MAD_cal(Test_y,yp);
        MAD=[MAD mad];
        MAE=[MAE mae];
        MSE=[MSE mse];

        w_g=w;

        [ycom2 weight2]=PV_error(Test_x,3);
        yp=ycom2;
        yp=(yp-ymin)./(ymax-ymin);
        [r mse]=rsquare(Test_y,yp);
        RR=[RR r];
        mae=MAE_cal(Test_y,yp);
        mad=MAD_cal(Test_y,yp);
        MAD=[MAD mad];
        MAE=[MAE mae];
        MSE=[MSE mse];

        [ycom3 weight3]=ses(Test_x);
        yp=ycom3;
        yp=(yp-ymin)./(ymax-ymin);
        [r mse]=rsquare(Test_y,yp);
        RR=[RR r];
        mae=MAE_cal(Test_y,yp);
        mad=MAD_cal(Test_y,yp);
        MAD=[MAD mad];
        MAE=[MAE mae];
        MSE=[MSE mse];

        [ycom4 weight4]=epv(Test_x);
        yp=ycom4;
        yp=(yp-ymin)./(ymax-ymin);
        [r mse]=rsquare(Test_y,yp);
        RR=[RR r];
        mae=MAE_cal(Test_y,yp);
        mad=MAD_cal(Test_y,yp);
        MAD=[MAD mad];
        MAE=[MAE mae];
        MSE=[MSE mse];


        
%%%%%%%%DMEES model
        [ycom7 weight7]=weight_adjust3(Test_x,w_g);
        yp=ycom7;
        yp=(yp-ymin)./(ymax-ymin);
        [r mse]=rsquare(Test_y,yp);
        RR=[RR r];
        mae=MAE_cal(Test_y,yp);
        mad=MAD_cal(Test_y,yp);
        MAD=[MAD mad];
        MAE=[MAE mae];
        MSE=[MSE mse];

        R_all=[R_all;RR];
        MAD_all=[MAD_all;MAD];
        MAE_all=[MAE_all;MAE];
        MSE_all=[MSE_all;MSE];
    end
    eval(['save ', FunName1,'_',num2str(nn),'.mat'])

end
