# Supplementary material for: A novel adaptive-weight ensemble surrogate model base on distance and mixture error
Source: PLoS One. 2023 Oct 31;18(10):e0293318. doi: 10.1371/journal.pone.0293318 (PMC10617703; doi:10.1371/journal.pone.0293318)
Supplement: S1 Data — (ZIP) [file pone.0293318.s001.zip › meta data for fig 7-11/figures.m]

load('exhaust_PF1_66.mat')
figure
%%%%% gui yihua
MAE_all(:,[8 10 11])=[];
maxMAE=max(max(MAE_all));
minMAE=min(min(MAE_all));
MAE_all_guiyi=MAE_all./maxMAE;
MAE_all_guiyi=MAE_all;
h=boxplot(MAE_all_guiyi);
ylabel('MAE')
set(gca, 'xtick',1:17,'xticklabel',{'KRG','RBF','SVR','PWS','OWS','BestP','PV','ESHEM','DMEES'});
set(gca,'FontName','Times New Roman','FontSize',12,'linewidth',1.2)
set(gcf,'unit','centimeters','position',[5,2,12,6])
MSE_all(:,[8 10 11])=[];
MSE_all=MSE_all.^0.5;
maxMSE=max(max(MSE_all));
minMSE=min(min(MSE_all));
MSE_all_guiyi=MSE_all./maxMSE;
MSE_all_guiyi=MSE_all;
figure
h=boxplot(MSE_all_guiyi);
set(gca, 'xtick',1:17,'xticklabel',{'KRG','RBF','SVR','PWS','OWS','BestP','PV','ESHEM','DMEES'});
ylabel('RSME')
set(gca,'FontName','Times New Roman','FontSize',12,'linewidth',1.2)
set(gcf,'unit','centimeters','position',[5,2,12,6])
