# Supplementary material for: A novel adaptive-weight ensemble surrogate model base on distance and mixture error
Source: PLoS One. 2023 Oct 31;18(10):e0293318. doi: 10.1371/journal.pone.0293318 (PMC10617703; doi:10.1371/journal.pone.0293318)
Supplement: S1 Data — (ZIP) [file pone.0293318.s001.zip › meta data for fig3/Fig3.m]

clear all
close all

R_all=[];
MAD_all=[];
MAE_all=[];
MSE_all=[];
global leaveout_data surr RBFsurr SVRsurr
surr={'KRIGgauss1'};
% RBFsurr={'multiquadric';'linear';'cubic';'gaussian';'thinplate'};
RBFsurr={'gaussian'};
SVRsurr={'rbf'};   %'linear', 'gaussian' (or 'rbf')
model_set=[surr; RBFsurr; SVRsurr]';
len=length(surr)+length(RBFsurr);
nn=5;
k=nn;
rng(0);

doe = srgtsDOETPLHS(nn, 1, 100);
Train_x =srgtsDOETPLHS(nn, 1, 100);
% Train_x = srgtsScaleVariable(doe, [min(doe);max(doe)], [0; 1]);
Train_x=srgtsDOEOLHS(nn, 1, 'GA');

Train_x= lhsdesign_modified(nn,0,1);
%     scatter(doe1(:,1),doe1(:,2));


FunName1='test_fun1';
Train_y=feval(FunName1,Train_x);
Test_x=0:0.01:1;
Test_x=Test_x';
Test_y=feval(FunName1,Test_x);

rng(100)


%%%%%
aa=0;
RR=[];
MAD=[];
MAE=[];
MSE=[];
YY_p=[];


if ~isempty(surr)
    for ii=1:length(surr)
        surrogate=char(surr(ii));
        Data.S=Train_x;
        Data.Ymed=Train_y;
        Data.dim=size(Data.S,2);
        CandPoint=Test_x;
        [lambda,gamma_1,dmodel,mmodel,beta_1, w_m] = FitSurrogateModel(Data,surrogate);
        CandValue1=PredictFunctionValues(Data,surrogate,CandPoint,lambda,gamma_1,...
            dmodel,beta_1,mmodel,w_m);
%         eval(['save model',num2str(ii),'.mat lambda  gamma_1 dmodel mmodel beta_1 w_m Data surrogate'])
        YY_p=[YY_p CandValue1];
    end
    aa=aa+ii;
end


if ~isempty(RBFsurr)
    for ii=1:length(RBFsurr)
        surrogate=char(RBFsurr(ii));
        Data.S=Train_x;
        Data.Ymed=Train_y;
        Data.dim=size(Data.S,2);
        CandPoint=Test_x;
        coeff=rbfcreate(Data.S', Data.Ymed','RBFFunction', surrogate);
        fi=rbfinterp(CandPoint', coeff);
%         eval(['save model',num2str(ii+aa),'.mat coeff'])
        CandValue1 = fi';
        YY_p=[YY_p CandValue1];
    end
    aa=aa+ii;
end

if ~isempty(SVRsurr)

    for ii=1:length(SVRsurr)
        surrogate=char(SVRsurr(ii));
        cmd=['-s 3 -t 2 -c 64 -g 2.5 -q ']
        svrmodel= svmtrain(Train_y, Train_x, cmd); %#ok<SVMTRAIN>
        CandValue1 = svmpredict(Test_y, Test_x, svrmodel);
%         eval(['save model',num2str(ii+aa),'.mat svrmodel'])
        YY_p=[YY_p CandValue1];
    end
end


figure
plot(Test_x,YY_p,'--','linewidth',1.5)
hold on
plot(Test_x, Test_y, 'K','linewidth',1.5)
hold on 
box on
scatter(Train_x,Train_y,300,'.K')
% plot(Test_x, ycom5,'linewidth',1.5)
% plot(Test_x, ycom6,'linewidth',1.5)
% plot(Test_x, ycom7,'linewidth',1.5)
name=[model_set,'True function','Samples','Com5','Com6','Com7'];
legend(name,'box','off')
set(gca,'FontName','Times New Roman','FontSize',16,'linewidth',1.2)
