# Supplementary material for: A novel adaptive-weight ensemble surrogate model base on distance and mixture error
Source: PLoS One. 2023 Oct 31;18(10):e0293318. doi: 10.1371/journal.pone.0293318 (PMC10617703; doi:10.1371/journal.pone.0293318)
Supplement: S1 Data — (ZIP) [file pone.0293318.s001.zip › meta data for table3, fig 5 and 6/A_data_processing.m]

clear all
close all
    data_mae_mid=[];
    data_mse_mid=[];
    data_mae_bodong=[];
    data_mse_bodong=[];
    data_mae_mean=[];
    data_mse_mean=[];
dataname={'six_hump_12.mat';'six_hump_24.mat';'six_hump_48.mat'};
dataname={'ackley_24.mat';'ackley_48.mat';'ackley_96.mat'};
dataname={'hartman_36.mat';'hartman_72.mat';'hartman_108.mat'};
dataname={'extended_rosenbrock_54.mat';'extended_rosenbrock_108.mat';'extended_rosenbrock_216.mat'};
dataname={'dixonprice_72.mat';'dixonprice_144.mat';'dixonprice_288.mat'};
for jjj=1:3
    load(char(dataname{jjj}));
    close all
    figure
    subplot(2,1,1)
    %%%%% gui yihua
    MAE_all(:,[8 10 11])=[];
    maxMAE=max(max(MAE_all));
    minMAE=min(min(MAE_all));
    MAE_all_guiyi=MAE_all./maxMAE;
    MAE_all_guiyi=MAE_all;

    h=boxplot(MAE_all_guiyi);
    ylabel('MAE')
    set(gca, 'xtick',1:17,'xticklabel',{'KRG','RBF','SVR','PWS','OWS','BestP','PV','SES','ESHEM','DMEES'});

    subplot(2,1,2)
    mae_mean=mean(MAE_all_guiyi);
    mae_std=std(MAE_all_guiyi);
    mae_mid=median(MAE_all_guiyi,1);
    data_mae_mid=[data_mae_mid;mae_mid];
    data_mae_mean=[data_mae_mean;mae_mean];
    mae_bodong=mae_std./mae_mean;
    data_mae_bodong=[data_mae_bodong;mae_bodong];
    bar([mae_mean; mae_std./mae_mean]');
    set(gca, 'xtick',1:17,'xticklabel',{'KRG','RBF','SVR','PWS','OWS','BestP','PV','ESHEM','DMEES'});


    figure
    %%%%% gui yihua
    MSE_all(:,[8 10 11])=[];
    MSE_all=MSE_all.^0.5;
    maxMSE=max(max(MSE_all));
    minMSE=min(min(MSE_all));
    MSE_all_guiyi=MSE_all./maxMSE;
    MSE_all_guiyi=MSE_all;

    subplot(2,1,1)
    h=boxplot(MSE_all_guiyi);
    set(gca, 'xtick',1:17,'xticklabel',{'KRG','RBF','SVR','PWS','OWS','BestP','PV','ESHEM','DMEES'});
    ylabel('RSME')
    set(gca,'FontName','Times New Roman','FontSize',12,'linewidth',1.2)
    set(gcf,'unit','centimeters','position',[1,2,28,8.4])
    subplot(2,1,2)
    MSE_mean=mean(MSE_all_guiyi);
    MSE_std=std(MSE_all_guiyi);
    MSE_mid=median(MSE_all_guiyi,1);
    data_mse_mid=[data_mse_mid;MSE_mid];
    data_mse_mean=[data_mse_mean;MSE_mean];
    MSE_bodong=MSE_std./MSE_mean;
    data_mse_bodong=[data_mse_bodong;MSE_bodong];
    bar([MSE_mean; MSE_std./MSE_mean]');
    set(gca, 'xtick',1:17,'xticklabel',{'KRG','RBF','SVR','PWS','OWS','BestP','PV','ESHEM','DMEES'});
    set(gca,'FontName','Times New Roman','FontSize',16,'linewidth',1.2)


end

    for i=1:3
        data_mse(2*i-1,:)=data_mse_mid(i,:);
        data_mse(2*i,:)=data_mae_mid(i,:);
        data_mean(2*i-1,:)=data_mse_mean(i,:);
        data_mean(2*i,:)=data_mae_mean(i,:);
        data_bodong(2*i-1,:)=data_mse_bodong(i,:);
        data_bodong(2*i,:)=data_mae_bodong(i,:);
    end


save myfile data_mae_mid data_mse_mid;
clear all
load myfile
