# Supplementary material for: A novel adaptive-weight ensemble surrogate model base on distance and mixture error
Source: PLoS One. 2023 Oct 31;18(10):e0293318. doi: 10.1371/journal.pone.0293318 (PMC10617703; doi:10.1371/journal.pone.0293318)
Supplement: S1 Data — (ZIP) [file pone.0293318.s001.zip › quanzhong_adjust.m]

x=0:0.001:0.2;
y=sin(0.5*pi.*(x/0.2));
y1=exp(x./(x-0.2));
y2=1-exp(x./(x-0.2));

figure
plot(x,y,'k')
hold on
plot(x,y1,'g')
plot(x,y2,'m')


% 定义正态分布的参数
dis=0.2;  % 均值
r=0.5*dis;

for i=1:10
mu=0.5*r;
sigma=0.5*r./3;


% 计算概率累积函数
x = (mu-3*sigma):0.001:(mu+3*sigma);  % 要计算的值
cdf = normcdf(x, mu, sigma);  % 计算概率累积函数

% 绘制概率累积函数图形
hold on
plot(x, cdf);
xlabel('x');
ylabel('CDF');
title('正态分布的概率累积函数');
axis([mu-3*sigma mu+3*sigma 0 1])
pause(1)
end


doe = srgtsDOETPLHS(10, 2, 100);
xx=doe;
dimen=size(xx,2);


num=size(xx,1);
for ii=1:num
    for jj=ii:num
        dis11(ii,jj)=sum((xx(ii,:)-xx(jj,:)).^2).^0.5;
    end
end
mean_dis=mean(dis11(dis11~=0));
max_dis=max(dis11(dis11~=0));
min_dis=min(dis11(dis11~=0));

scatter(doe(:,1),doe(:,2),300,'.')

for i=1:10

xc=doe(i,:);

% 定义圆心和半径
centerX = xc(1); % 圆心的X坐标
centerY = xc(2); % 圆心的Y坐标
radius = 0.2*mean_dis; % 圆的半径

% 生成角度范围
theta = linspace(0, 2*pi, 100); % 从0到2π生成100个等间距的角度

% 计算圆上每个点的坐标
x = centerX + radius*cos(theta); % x坐标
y = centerY + radius*sin(theta); % y坐标

% 绘制圆形
hold on
plot(x, y);
scatter(xc(:,1),xc(:,2),300,'.r')

% 添加标题和轴标签
title('Circle');
xlabel('X');
ylabel('Y');
axis([0 1 0 1])
axis square
end


doe = srgtsDOETPLHS(10, 2, 100);
scatter(doe(:,1),doe(:,2),300,'.')

FunName='dis';
x1=linspace(0,1,nn);
 x2=linspace(0,1,nn);
[xx1,xx2]=meshgrid(x1,x2);
%%%%%%%%%%%%%%%%%%%%%%%%%%%%%%预测
clear meanD maxD minD
for k=1:nn
a=xx1(:,k);
b=xx2(:,k);
test_x(:,1)=a;
test_x(:,2)=b;
[x y z]=feval(FunName,test_x,doe);
meanD(:,k)=x;
maxD(:,k)=y;
minD(:,k)=z;

end
figure
contour(xx1,xx2,meanD)
shading interp
colormap(jet)
colorbar
hold on
scatter(doe(:,1),doe(:,2),300,'.')
max(max(meanD))

figure
contour(xx1,xx2,maxD)
shading interp
colormap(jet)
colorbar
hold on
scatter(doe(:,1),doe(:,2),300,'.')

figure
contour(xx1,xx2,minD)
shading interp
colormap(jet)
colorbar
hold on
scatter(doe(:,1),doe(:,2),300,'.')
[mean_dis x_dis_mean]=mean_distance(doe)


for i=1:10
mu=mean_dis;
sigma=(mean_dis-x_dis_mean)./3;


% 计算概率累积函数
x = (mu-3*sigma):0.001:(mu+3*sigma);  % 要计算的值
cdf = normcdf(x, mu, sigma);  % 计算概率累积函数

% 绘制概率累积函数图形
hold on
plot(x, cdf,'m');
xlabel('x');
ylabel('CDF');
title('正态分布的概率累积函数');
axis([mu-4*sigma mu+4*sigma 0 1])
pause(1)
end


clear all
doe = srgtsDOETPLHS(20, 2, 100);
[mean_dis x_dis_mean]=mean_distance(doe)
nn=50
FunName='dis';
x1=linspace(0,1,nn);
 x2=linspace(0,1,nn);
[xx1,xx2]=meshgrid(x1,x2);
%%%%%%%%%%%%%%%%%%%%%%%%%%%%%%预测
clear meanD maxD minD
for k=1:nn
a=xx1(:,k);
b=xx2(:,k);
test_x(:,1)=a;
test_x(:,2)=b;
[x y z]=feval(FunName,test_x,doe);
meanD(:,k)=x;
maxD(:,k)=y;
minD(:,k)=z;

end

figure
sigma=(mean_dis-x_dis_mean)/3;
% [C h]=contourf(xx1,xx2,meanD,[mean_dis-3*sigma mean_dis+3*sigma],'ShowText','on')
[C h]=contourf(xx1,xx2,meanD,[mean_dis x_dis_mean],'ShowText','on');
clabel(C,h,'FontSize',14,'Color','r','FontName','Times New Roman')
colormap(parula(5))
colorbar
alpha(0.7)
hold on
scatter(doe(:,1),doe(:,2),300,'.k')
max(max(meanD))
set(gca,'FontName','Times New Roman','FontSize',16,'linewidth',1.2)
max(max(meanD))


FunName='lambda_dis';
clear meanD maxD minD
for k=1:nn
a=xx1(:,k);
b=xx2(:,k);
test_x(:,1)=a;
test_x(:,2)=b;
x=feval(FunName,test_x,mean_dis,x_dis_mean,doe);
meanD(:,k)=x;


end

figure
[C h]=contourf(xx1,xx2,meanD,[0.05 0.2 0.5 0.9],'ShowText','on');
clabel(C,h,'FontSize',14,'Color','r','FontName','Times New Roman')
colormap(parula(5))
colorbar
alpha(0.7)
hold on
scatter(doe(:,1),doe(:,2),300,'.k')
max(max(meanD))
set(gca,'FontName','Times New Roman','FontSize',16,'linewidth',1.2)


doe = srgtsDOETPLHS(20, 2, 100);
nn=50
x1=linspace(0,1,nn);
 x2=linspace(0,1,nn);
[xx1,xx2]=meshgrid(x1,x2);
FunName='alpha_dis';
clear meanD maxD minD
for k=1:nn
a=xx1(:,k);
b=xx2(:,k);
test_x(:,1)=a;
test_x(:,2)=b;
x=feval(FunName,test_x,doe);
meanD(:,k)=x;
end

figure
[C h]=contourf(xx1,xx2,meanD,[0.1 0.5 0.9],'ShowText','on');
clabel(C,h,'FontSize',14,'Color','r','FontName','Times New Roman')
colormap(parula(5))
colorbar
alpha(0.7)
hold on
scatter(doe(:,1),doe(:,2),300,'.k')
max(max(meanD))
set(gca,'FontName','Times New Roman','FontSize',16,'linewidth',1.2)
