# Supplementary material for: A novel adaptive-weight ensemble surrogate model base on distance and mixture error
Source: PLoS One. 2023 Oct 31;18(10):e0293318. doi: 10.1371/journal.pone.0293318 (PMC10617703; doi:10.1371/journal.pone.0293318)
Supplement: S1 Data — (ZIP) [file pone.0293318.s001.zip › run_all_hartman.m]

function  run_all_hartman(FunName1,nn)
% clear all
close all
R_all=[];
MAD_all=[];
MAE_all=[];
MSE_all=[];
global leaveout_data surr RBFsurr SVRsurr yy_p;
surr={'KRIGgauss1'};
% RBFsurr={'multiquadric';'linear';'cubic';'gaussian';'thinplate'};
RBFsurr={'gaussian'};
SVRsurr={'rbf'};   %'linear', 'gaussian' (or 'rbf')
model_set=[surr; RBFsurr; SVRsurr]';
len=length(surr)+length(RBFsurr);

% nn=288;  % 72 144 216


Test_x = srgtsDOETPLHS(500, 6, 100);
% Test_x = srgtsScaleVariable(doe, [zeros(1,9);ones(1,9)], [-5.*ones(1,9); 10*ones(1,9)]);
%Test_x=lhsdesign_modified(100,[-3 -3],[3 3]);
Test_y=feval(FunName1,Test_x);
ymin=min(Test_y);
ymax=max(Test_y);
Test_y=(Test_y-ymin)./(ymax-ymin);

for pp=1:100
    clc
    close all
    rng(pp)


    Train_x = lhsdesign_modified(nn,[0 0 0 0 0 0],[1 1 1 1 1 1]);
    %     figure
    %      scatter(Train_x(:,1),Train_x(:,2))


    Train_y=feval(FunName1,Train_x);

    rng(0)


    %     train_max=[3 3];  %%%?????????
    %     train_min=[-3 -3];   %%%?????????
    %     for i=1:2   %%%%%%%%%%%%%%???
    %         Train_x(:,i)=(Train_x(:,i)-train_min(:,i))./(train_max(:,i)-train_min(:,i));
    %         Test_x(:,i)=(Test_x(:,i)-train_min(:,i))./(train_max(:,i)-train_min(:,i));
    %     end
    k=nn;

    %%%%%%% 交叉验证获取各模型的交叉预测值
    New_x=[];
    CandValue11=[];
    if ~isempty(surr)
        for ii=1:length(surr)
            surrogate=char(surr(ii));
            for i=1:k
                Data.S=Train_x;
                Data.S(i,:)=[];
                Data.Ymed=Train_y;
                Data.Ymed(i,:)=[];
                Data.dim=size(Data.S,2);
                CandPoint=Train_x(i,:);
                [lambda,gamma,dmodel,mmodel,beta, w_m] = FitSurrogateModel(Data,surrogate);
                CandValue11(i,ii)=PredictFunctionValues(Data,surrogate,CandPoint,lambda,gamma,...
                    dmodel,beta,mmodel,w_m);
            end
        end
        New_x=[New_x CandValue11];
    end

    if ~isempty(RBFsurr)
        CandValue11=[];
        for ii=1:length(RBFsurr)
            surrogate=char(RBFsurr(ii));
            for i=1:k
                Data.S=Train_x;
                Data.S(i,:)=[];
                Data.Ymed=Train_y;
                Data.Ymed(i,:)=[];
                Data.dim=size(Data.S,2);
                CandPoint=Train_x(i,:);
                coeff=rbfcreate(Data.S', Data.Ymed','RBFFunction', surrogate);
                CandValue11(i,ii)=rbfinterp(CandPoint', coeff);
            end
        end
        New_x=[New_x CandValue11];

    end

    if ~isempty(SVRsurr)
        CandValue11=[];
        for ii=1:length(SVRsurr)
            surrogate=char(SVRsurr(ii));
            [yp cmd]=svr_cross(Train_x,Train_y);
        end
        New_x=[New_x yp];
    end

    leaveout_data=[Train_x  New_x Train_y];


    %%%%%
    aa=0;
    RR=[];
    MAD=[];
    MAE=[];
    MSE=[];
    YY_p=[];

    if ~isempty(surr)
        for ii=1:length(surr)
            surrogate=char(surr(ii));
            Data.S=Train_x;
            Data.Ymed=Train_y;
            Data.dim=size(Data.S,2);
            CandPoint=Test_x;
            [lambda,gamma_1,dmodel,mmodel,beta_1, w_m] = FitSurrogateModel(Data,surrogate);
            CandValue1=PredictFunctionValues(Data,surrogate,CandPoint,lambda,gamma_1,...
                dmodel,beta_1,mmodel,w_m);
            eval(['save model',num2str(ii),'.mat lambda  gamma_1 dmodel mmodel beta_1 w_m Data surrogate'])
             CandValue1=( CandValue1-ymin)./(ymax-ymin);
            [r mse]=rsquare(Test_y,CandValue1);
            RR=[RR r];
            mae=MAE_cal(Test_y,CandValue1);
            mad=MAD_cal(Test_y,CandValue1);
            MAD=[MAD mad];
            MAE=[MAE mae];
            MSE=[MSE mse];
            YY_p=[YY_p CandValue1];
        end
        aa=aa+ii;
    end


    if ~isempty(RBFsurr)
        for ii=1:length(RBFsurr)
            surrogate=char(RBFsurr(ii));
            Data.S=Train_x;
            Data.Ymed=Train_y;
            Data.dim=size(Data.S,2);
            CandPoint=Test_x;
            coeff=rbfcreate(Data.S', Data.Ymed','RBFFunction', surrogate);
            fi=rbfinterp(CandPoint', coeff);
            eval(['save model',num2str(ii+aa),'.mat coeff'])
            CandValue1 = fi';
            CandValue1=( CandValue1-ymin)./(ymax-ymin);
            [r mse]=rsquare(Test_y,CandValue1);
            RR=[RR r];
            mae=MAE_cal(Test_y,CandValue1);
            mad=MAD_cal(Test_y,CandValue1);
            MAD=[MAD mad];
            MAE=[MAE mae];
            MSE=[MSE mse];
            YY_p=[YY_p CandValue1];
        end
        aa=aa+ii;
    end

    if ~isempty(SVRsurr)

        for ii=1:length(SVRsurr)
            surrogate=char(SVRsurr(ii));
            svrmodel= svmtrain(Train_y, Train_x, cmd); %#ok<SVMTRAIN>
            CandValue1 = svmpredict(Test_y, Test_x, svrmodel);
            eval(['save model',num2str(ii+aa),'.mat svrmodel'])
            CandValue1=( CandValue1-ymin)./(ymax-ymin);
            [r mse]=rsquare(Test_y,CandValue1);
            RR=[RR r];
            mae=MAE_cal(Test_y,CandValue1);
            mad=MAD_cal(Test_y,CandValue1);
            MAD=[MAD mad];
            MAE=[MAE mae];
            MSE=[MSE mse];
            YY_p=[YY_p CandValue1];
        end
    end


    [yp w]=PWS(Test_x,nn/2);
    yp=(yp-ymin)./(ymax-ymin);
    [r mse]=rsquare(Test_y,yp);
    RR=[RR r];
    mae=MAE_cal(Test_y,yp);
    mad=MAD_cal(Test_y,yp);
    MAD=[MAD mad];
    MAE=[MAE mae];
    MSE=[MSE mse];


    [yp w]=OWS(Test_x,nn/2);
    yp=(yp-ymin)./(ymax-ymin);
    [r mse]=rsquare(Test_y,yp);
    RR=[RR r];
    mae=MAE_cal(Test_y,yp);
    mad=MAD_cal(Test_y,yp);
    MAD=[MAD mad];
    MAE=[MAE mae];
    MSE=[MSE mse];
    


    [yp w]=BestPress(Test_x,nn/2);
    yp=(yp-ymin)./(ymax-ymin);
    [r mse]=rsquare(Test_y,yp);
    RR=[RR r];
    mae=MAE_cal(Test_y,yp);
    mad=MAD_cal(Test_y,yp);
    MAD=[MAD mad];
    MAE=[MAE mae];
    MSE=[MSE mse];

    w_g=w;

    [ycom2 weight2]=PV_error(Test_x,3);
    yp=ycom2;
    yp=(yp-ymin)./(ymax-ymin);
    [r mse]=rsquare(Test_y,yp);
    RR=[RR r];
    mae=MAE_cal(Test_y,yp);
    mad=MAD_cal(Test_y,yp);
    MAD=[MAD mad];
    MAE=[MAE mae];
    MSE=[MSE mse];

    [ycom3 weight3]=ses(Test_x);
    yp=ycom3;
    yp=(yp-ymin)./(ymax-ymin);
    [r mse]=rsquare(Test_y,yp);
    RR=[RR r];
    mae=MAE_cal(Test_y,yp);
    mad=MAD_cal(Test_y,yp);
    MAD=[MAD mad];
    MAE=[MAE mae];
    MSE=[MSE mse];

    [ycom4 weight4]=epv(Test_x);
    yp=ycom4;
    yp=(yp-ymin)./(ymax-ymin);
    [r mse]=rsquare(Test_y,yp);
    RR=[RR r];
    mae=MAE_cal(Test_y,yp);
    mad=MAD_cal(Test_y,yp);
    MAD=[MAD mad];
    MAE=[MAE mae];
    MSE=[MSE mse];


    
%%%%%%%%%%%%%%%DMEES
    [ycom7 weight7]=weight_adjust3(Test_x,w_g);
    yp=ycom7;
    yp=(yp-ymin)./(ymax-ymin);
    [r mse]=rsquare(Test_y,yp);
    RR=[RR r];
    mae=MAE_cal(Test_y,yp);
    mad=MAD_cal(Test_y,yp);
    MAD=[MAD mad];
    MAE=[MAE mae];
    MSE=[MSE mse];


    R_all=[R_all;RR];
    MAD_all=[MAD_all;MAD];
    MAE_all=[MAE_all;MAE];
    MSE_all=[MSE_all;MSE];
end
eval(['save ', FunName1,'_',num2str(nn),'.mat'])
