# Supplementary material for: A novel adaptive-weight ensemble surrogate model base on distance and mixture error
Source: PLoS One. 2023 Oct 31;18(10):e0293318. doi: 10.1371/journal.pone.0293318 (PMC10617703; doi:10.1371/journal.pone.0293318)
Supplement: S1 Data — (ZIP) [file pone.0293318.s001.zip › six_hump.m]

function y=six_hump(x)
a=x(:,1);
b=x(:,2);
minh=4.*a.^2-2.1.*a.^4+a.^6./3+a.*b-4.*b.^2+4.*b.^4;
y(:,1)=minh;
