# Supplementary material for: A novel adaptive-weight ensemble surrogate model base on distance and mixture error
Source: PLoS One. 2023 Oct 31;18(10):e0293318. doi: 10.1371/journal.pone.0293318 (PMC10617703; doi:10.1371/journal.pone.0293318)
Supplement: S1 Data — (ZIP) [file pone.0293318.s001.zip › svkernel.m]

function k = svkernel(ker,u,v,d,p1,p2)
%,p1,p2
%SVKERNEL kernel for Support Vector Methods
%
%  Usage: k = svkernel(ker,u,v)
%
%  Parameters: ker - kernel type
%              u,v - kernel arguments
%
%  Values for ker: 'linear'  -
%                  'poly'    - p1 is degree of polynomial
%                  'rbf'     - p1 is width of rbfs (sigma)
%                  'sigmoid' - p1 is scale, p2 is offset
%                  'spline'  -
%                  'bspline' - p1 is degree of bspline
%                  'fourier' - p1 is degree
%                  'erfb'    - p1 is width of rbfs (sigma)
%              
%  Author: Steve Gunn (srg@ecs.soton.ac.uk)

  if (nargin < 1) % check correct number of arguments
     help svkernel
  else
     
 

    % could check for correct number of args in here
    % but will slow things down further
    switch lower(ker)
      case 'linear'
        k = u*v';
      case 'poly'
        k = (u*v'+p2).^p1;%´Ë´¦½«2¸ÄÎªÁËp1
      case 'rbf'
        k = exp(-(u-v)*(u-v)'/d);
      
      case 'sigmoid'
        k = tanh(p1*u*v'/length(u) + p2);
      
      otherwise
        k = (u*v'+p2).^p1;
    end

  end
