# Supplementary material for: A novel adaptive-weight ensemble surrogate model base on distance and mixture error
Source: PLoS One. 2023 Oct 31;18(10):e0293318. doi: 10.1371/journal.pone.0293318 (PMC10617703; doi:10.1371/journal.pone.0293318)
Supplement: S1 Data — (ZIP) [file pone.0293318.s001.zip › svr_cross.m]

function [yp cmd]=svr_cross(Train_x,Train_y)
% 训练

lb=[-4 -10];
ub=[16 10];

A=[];b=[];
Aeq=[];
beq=[];
fun=@(x)svr_par(x,Train_x, Train_y);
nonlcon=[];

n_dv=2;
nonlcon=[];
intcon=[];

%%%%%%%%%%%% 遗传优化参数
options = optimoptions("gamultiobj","PopulationSize",40,"MaxGenerations",50);
%  x = gamultiobj(@(x)svr_par(x,Train_x, Train_y),n_dv,[],[],[],[],lb,ub,options);

 %%%%%%%%%%%% fmincon优化参数
% MaxIter=200;
% MaxFunEvals=5000; 
% options = optimoptions('fmincon','TolCon',1e-6,'TolFun',1e-6, 'MaxIter', MaxIter, 'MaxFunEvals', MaxFunEvals, ...
%                 'SpecifyObjectiveGradient',false, 'CheckGradients', false, 'FiniteDifferenceType', 'central', 'ScaleProblem', 'obj-and-constr');;
% [x,fval,exitflag,output,lambda,grad,hessian] = fmincon(@(x)svr_par(x,Train_x, Train_y),x0,A,b,Aeq,beq,lb,ub, nonlcon,options);


 %%%%%%%%%%%% 网格优化参数
[C,gamma] = meshgrid(lb(1):2:ub(1), lb(2):2:ub(2));
cv_acc = zeros(numel(C),1);
for i=1:numel(C)
    x=[C(i) gamma(i)];
    cv_acc(i) = svr_par(x, Train_x, Train_y);
end
[~,idx] = min(cv_acc);
x=[C(idx) gamma(idx)];


%%%%%LOO-CV
C=x(1);
G=x(2);
cmd = ['-s 3 -t 2 -c ',num2str(2^C),' -g ',num2str(2^G),' -q '];
for i=1:size(Train_x,1)
    train_x=Train_x;
    train_x(i,:)=[];
    test_x=Train_x(i,:);
    train_y=Train_y;
    train_y(i,:)=[];
    test_y=Train_y(i,:);
    model= svmtrain(train_y, train_x, cmd); %#ok<SVMTRAIN> 
    yp(i,:) = svmpredict(test_y, test_x, model);
end
