# Supplementary material for: A novel adaptive-weight ensemble surrogate model base on distance and mixture error
Source: PLoS One. 2023 Oct 31;18(10):e0293318. doi: 10.1371/journal.pone.0293318 (PMC10617703; doi:10.1371/journal.pone.0293318)
Supplement: S1 Data — (ZIP) [file pone.0293318.s001.zip › svr_par.m]

function y=svr_par(x, Train_x, Train_y)

C=x(1);
G=x(2);
cmd = ['-s 3 -t 2 -c ',num2str(2^C),' -g ',num2str(2^G),' -v 5',' -q '];
y = svmtrain(Train_y, Train_x, cmd); %#ok<SVMTRAIN> 
